# Supplementary material for: Revealing novel insights into the improvement of greenhouse tea quality through exogenous substance interventions using targeted and untargeted metabolomics and microbial community analyses
Source: Food Chem X. 2025 Mar 24;27:102410. doi: 10.1016/j.fochx.2025.102410 (PMC11985128; doi:10.1016/j.fochx.2025.102410)
Supplement: Supplementary file 2 — Supplementary material 2 [file mmc2.csv]

## Sheet: Sheet1
Table S1. Sensory evaluation in tea samples
Samples	Appearance Score	Tea infusion score	Aroma score	Aroma evalution	Taste score	Taste evalution	Leaf score	Total score
Weights	0.25	0.1	0.25		0.3		0.1
CH_1	80	81	82	pure	85	slightly mellow and thick, slightly astringent	82	82.2667
CH_2	82	80	83		82		84
CH_3	80	81	83		84		82
CF_1	95	92	96	sweet, pure	96	umami, mellow and fragrant	94	95.0667
CF_2	96	93	95		95		92
CF_3	95	94	95		96		96
