# Supplementary material for: Revealing novel insights into the improvement of greenhouse tea quality through exogenous substance interventions using targeted and untargeted metabolomics and microbial community analyses
Source: Food Chem X. 2025 Mar 24;27:102410. doi: 10.1016/j.fochx.2025.102410 (PMC11985128; doi:10.1016/j.fochx.2025.102410)
Supplement: Supplementary file 3 — Supplementary material 3 [file mmc3.csv]

## Sheet: sheet
Table S2. Differential accumulation metabolites information in CF and CH
ID	Metabolite	Metab ID	Significant	Regulate	level	KEGG Compound ID	Mode	CAS ID	M/Z	Retention time	Adducts	Formula	Fragmentation Score	Theoretical Fragmentation Score	Library ID	KEGG Compound First Category	KEGG Compound Second Category	KEGG Pathway ID	KEGG Pathway First Category	KEGG Pathway Second Category	HMDB Superclass	HMDB Class	HMDB Subclass	KEGG Pathway Description	VIP_pred_OPLS-DA	VIP_PLS-DA	FC(CF/CH)	P_value	FDR	CF_1	CF_2	CF_3	CF_4	CF_5	CH_1	CH_2	CH_3	CH_4	CH_5	cf_mean	cf_SD	ch_mean	ch_SD
neg_735	Diethyl hydrogen phosphate	metab_6804	yes	down	B(i)	C06608	neg	598-02-7	153.032	1.75198	M-H	C4H11O4P	69.8	0	HMDB0012209	-	-	-	-	-	Organic acids and derivatives	Organic phosphoric acids and derivatives	Phosphate esters	-	4.1003	4.0936	0.6009	5.575e-09	5.675e-06	3.491	3.329	3.485	3.454	3.201	5.833	5.753	5.563	5.621	5.455	3.392	0.1253	5.645	0.1504
pos_3389	1,2-Cyclohexanediol	metab_2651	yes	down	B(ii)	-	pos	-	155.047	1.71917	M+K	C6H12O2	0	30.2	HMDB0244061	-	-	-	-	-	Organic oxygen compounds	Organooxygen compounds	Alcohols and polyols	-	4.0479	4.052	0.5906	1.66e-07	8.193e-05	3.243	3.217	2.974	3.583	3.023	5.666	5.566	5.357	5.316	5.256	3.208	0.2405	5.432	0.1751
neg_2812	Liquiritin	metab_5965	yes	down	B(ii)	C16989	neg	551-15-5	453.092	0.663383	M+Cl	C21H22O9	0	38.8	LMPK12140021;HMDB0029520;MJDBOTE0000977	-	-	-	-	-	Phenylpropanoids and polyketides	Flavonoids	Flavonoid glycosides	-	3.9122	3.9057	0.6784	1.233e-06	0.0004566	4.949	4.119	4.314	4.497	4.11	6.55	6.521	6.537	6.302	6.508	4.398	0.3466	6.483	0.103
pos_1607	35S-Methylokadaic acid 7-hexadecanoate	metab_676	yes	up	B(ii)	-	pos	-	551.346	6.37997	M+2Na	C61H100O14	0	39	HMDB0030443	-	-	-	-	-	Lipids and lipid-like molecules	Fatty Acyls	Fatty acid esters	-	3.9072	3.8342	1.4824	1.345e-05	0.002748	6.503	6.224	6.341	6.564	5.899	4.509	4.753	3.846	4.34	3.822	6.306	0.2641	4.254	0.4106
pos_3317	Morph	metab_2572	yes	down	B(ii)	C01516	pos	57-27-2	211.108	1.97367	M+H-H2O	C10H16N2O4	0	52.9	HMDB0014440;HMDB0254890	-	-	map01100;map00950;map01110	Metabolism;Metabolism;Metabolism	Global and overview maps;Biosynthesis of other secondary metabolites;Global and overview maps	Alkaloids and derivatives	Morphinans	Not Available	Metabolic pathways;Isoquinoline alkaloid biosynthesis;Biosynthesis of secondary metabolites	3.8401	3.8186	0.6197	5.748e-09	5.675e-06	3.149	3.315	3.158	3.149	3.207	5.245	5.331	5.163	4.917	5.126	3.195	0.07096	5.156	0.1556
pos_1590	Chembl1213341	metab_657	yes	up	B(ii)	-	pos	-	683.424	6.3489	M+2Na	C66H120N12O13S	0	32.4	HMDB0258185	-	-	-	-	-	Organic acids and derivatives	Peptidomimetics	Peptoid-peptide hybrids	-	3.8268	3.769	1.4562	1.493e-05	0.002853	6.535	6.271	6.364	6.618	5.906	4.7	4.743	4.43	3.934	3.959	6.339	0.2778	4.353	0.3903
pos_2479	Simonin I	metab_1640	yes	up	B(ii)	-	pos	151310-50-8	639.398	6.3644	M+2H	C69H112O21	0	51.1	HMDB0029973	-	-	-	-	-	Organic oxygen compounds	Organooxygen compounds	Carbohydrates and carbohydrate conjugates	-	3.8125	3.7722	1.4358	1.409e-05	0.002783	6.706	6.449	6.536	6.784	6.174	4.672	5.035	4.753	4.284	3.993	6.53	0.2392	4.548	0.4098
pos_2489	Tetrahexosylceramide (d18:1/26:1(17Z))	metab_1651	yes	up	B(ii)	C03272	pos	-	705.438	6.3489	M+2Na	C70H128N2O23	0	41.8	HMDB0004965	-	-	map00600;map01100;map00603	Metabolism;Metabolism;Metabolism	Lipid metabolism;Global and overview maps;Glycan biosynthesis and metabolism	Lipids and lipid-like molecules	Sphingolipids	Glycosphingolipids	Sphingolipid metabolism;Metabolic pathways;Glycosphingolipid biosynthesis - globo and isoglobo series	3.7956	3.7416	1.4561	2.083e-06	0.0006961	6.377	6.042	6.167	6.44	5.625	4.181	4.468	4.158	4.109	4.134	6.13	0.3247	4.21	0.1469
pos_2490	Simonin IV	metab_1653	yes	up	B(ii)	-	pos	151310-53-1	661.411	6.3489	M+2H	C68H120O24	0	54.7	HMDB0029977	-	-	-	-	-	Lipids and lipid-like molecules	Fatty Acyls	Fatty alcohols	-	3.7769	3.7156	1.4515	0.0001411	0.01061	6.645	6.356	6.445	6.72	6.027	4.937	4.947	4.599	3.517	4.179	6.439	0.2728	4.436	0.6018
pos_2472	CL(11:0/11:0/11:0/18:2(9Z,11Z))	metab_1633	yes	up	B(ii)	-	pos	-	595.372	6.37223	M+H+Na	C60H112O17P2	0	66.9	HMDB0194652	-	-	-	-	-	Lipids and lipid-like molecules	Glycerophospholipids	Glycerophosphoglycerophosphoglycerols	-	3.7551	3.6809	1.4068	1.34e-05	0.002748	6.729	6.444	6.575	6.788	6.195	5.031	5.049	4.277	4.632	4.275	6.546	0.2378	4.653	0.3823
pos_1534	(9S,10E,12S,13S)-9,12,13-Trihydroxyoctadec-10-enoylcarnitine	metab_595	yes	up	B(ii)	-	pos	-	474.343	6.19422	M+H	C25H47NO7	0	63.9	HMDB0241532	-	-	-	-	-	Lipids and lipid-like molecules	Fatty Acyls	Fatty acid esters	-	3.7463	3.7169	1.6363	0.0004221	0.01969	5.449	5.323	5.57	5.827	4.101	2.945	2.914	3.912	2.978	3.305	5.254	0.6707	3.211	0.4223
pos_2618	Butorphanol	metab_1795	yes	up	B(ii)	C06863	pos	42408-82-2;58786-99-5	369.254	6.03953	M+ACN+H	C21H29NO2	0	42	HMDB0014749	-	-	-	-	-	Benzenoids	Phenanthrenes and derivatives	Not Available	-	3.5895	3.5189	1.5591	0.0003392	0.01732	4.73	5.178	5.636	5.587	4.471	4.03	3.031	3.424	2.956	2.981	5.12	0.5149	3.284	0.4579
pos_2778	Acetamiprid	metab_1972	yes	up	B(i)	C18507	pos	135410-20-7	223.075	4.78187	M+H	C10H11ClN4	80	0	HMDB0247906	-	-	-	-	-	Organoheterocyclic compounds	Pyridines and derivatives	Halopyridines	-	3.5028	3.4989	1.5163	2.42e-07	0.0001103	4.668	4.914	4.88	4.739	5.219	3.198	3.194	3.175	3.39	3.151	4.884	0.2127	3.221	0.09604
pos_2834	Naepaine	metab_2035	yes	down	B(ii)	-	pos	-	233.165	4.39538	M+H-H2O	C14H22N2O2	0	45.9	HMDB0255417	-	-	-	-	-	Benzenoids	Benzene and substituted derivatives	Benzoic acids and derivatives	-	3.3881	3.3562	0.6987	9.883e-05	0.008907	3.982	3.532	4.12	3.516	3.574	5.723	4.73	5.753	5.368	5.226	3.745	0.2845	5.36	0.419
pos_3256	4-Hydroxy-5-phenyltetrahydro-1,3-oxazin-2-one	metab_2504	yes	down	B(ii)	C16595	pos	-	211.108	2.51197	M+NH4	C10H11NO3	0	37.8	PW_C040532;HMDB0060389	-	-	-	-	-	Benzenoids	Benzene and substituted derivatives	Not Available	-	3.2262	3.2389	0.6976	9.717e-06	0.002375	3.361	3.28	3.504	3.564	3.085	5.133	4.969	4.87	4.431	4.674	3.359	0.19	4.815	0.2717
pos_2601	Ultram	metab_1777	yes	up	B(ii)	C07153	pos	27203-92-5	544.406	6.1091	2M+NH4	C16H25NO2	0	51.6	HMDB0259401;HMDB0014339	-	-	-	-	-	Benzenoids	Phenol ethers	Anisoles	-	3.0888	3.0214	1.3811	0.003282	0.05144	5.523	5.786	5.597	5.736	3.905	3.873	3.869	3.85	3.801	3.826	5.309	0.7922	3.844	0.03051
pos_2616	Biperiden	metab_1793	yes	up	B(ii)	C07941	pos	514-65-8	353.259	6.04732	M+ACN+H	C21H29NO	0	39.7	HMDB0014948	-	-	-	-	-	Organic nitrogen compounds	Organonitrogen compounds	Amines	-	2.9753	2.8958	1.2452	0.0008326	0.02918	6.202	6.667	6.953	6.758	5.819	5.387	5.299	4.741	5.503	5.093	6.48	0.4607	5.204	0.2994
pos_2738	Robinin	metab_1928	yes	down	B(i)	C10178	pos	301-19-9	741.224	5.07007	M+H	C33H40O19	87	0	LMPK12111685;HMDB0257285;HMDB0302847	-	-	-	-	-	Benzenoids	Benzene and substituted derivatives	Aniline and substituted anilines	-	2.7612	2.7496	0.8232	0.01066	0.08894	6.458	6.139	6.907	5.848	5.207	6.569	8.01	8.023	7.182	7.338	6.112	0.6406	7.425	0.6123
pos_1456	(-)-Epigallocatechin 3-cinnamate	metab_508	yes	down	B(ii)	-	pos	108907-46-6	873.245	5.8522	2M+H	C24H20O8	0	51.1	HMDB0038831	-	-	-	-	-	Phenylpropanoids and polyketides	Flavonoids	Flavans	-	2.7237	2.7388	0.7903	0.004192	0.05614	4.206	4.266	5.532	4.826	4.264	6.281	5.234	5.992	5.978	5.729	4.618	0.5696	5.843	0.3924
pos_300	7-Hydroxy-2-methyl-4-oxo-4H-1-benzopyran-5-carboxylic acid 7-glucoside	metab_2220	yes	down	B(ii)	-	pos	-	400.124	4.00858	M+H-H2O, M+NH4	C17H18O10	0	40.8	HMDB0036377	-	-	-	-	-	Organic oxygen compounds	Organooxygen compounds	Carbohydrates and carbohydrate conjugates	-	2.723	2.7104	0.8082	0.001281	0.03648	5.037	5.14	4.784	4.914	4.043	5.532	5.902	6.354	5.887	5.914	4.783	0.4348	5.918	0.2916
pos_2994	Methoxybrassitin	metab_2212	yes	down	B(ii)	-	pos	113900-63-3	501.162	3.37958	2M+H	C12H14N2O2S	0	44.2	HMDB0038637	-	-	-	-	-	Organoheterocyclic compounds	Indoles and derivatives	Indoles	-	2.7095	2.6852	0.8022	0.0002349	0.01465	3.993	4.316	4.433	4.496	4.17	5.045	5.566	5.688	5.415	4.976	4.282	0.2036	5.338	0.3154
pos_2470	PE(16:0/15:0)	metab_1631	yes	up	B(ii)	C00350	pos	-	660.49	6.37223	M+H-H2O	C36H72NO8P	0	53.8	HMDB0008922;PW_C004970;LMGP02011229	Lipids	Phospholipids	map01100;map00564;map01110;map00563;map04136	Metabolism;Metabolism;Metabolism;Metabolism;Cellular Processes	Global and overview maps;Lipid metabolism;Global and overview maps;Glycan biosynthesis and metabolism;Transport and catabolism	Lipids and lipid-like molecules	Glycerophospholipids	Glycerophosphoethanolamines	Metabolic pathways;Glycerophospholipid metabolism;Biosynthesis of secondary metabolites;Glycosylphosphatidylinositol (GPI)-anchor biosynthesis;Autophagy - other	2.7073	2.6612	1.1865	8.773e-05	0.008907	6.409	6.644	6.59	6.658	5.922	5.477	5.482	5.419	5.376	5.406	6.445	0.3087	5.432	0.04618
neg_853	A-L-Arabinofuranosyl-(1->3)-b-D-xylopyranosyl-(1->4)-D-xylose	metab_6935	yes	down	B(ii)	-	neg	66186-04-7	451.088	3.2243	M+K-2H	C15H26O13	0	52.1	HMDB0038865	-	-	-	-	-	Organic oxygen compounds	Organooxygen compounds	Carbohydrates and carbohydrate conjugates	-	2.6706	2.6261	0.7865	0.001642	0.03906	4.071	3.875	4.045	3.923	3.89	4.368	5.518	5.562	4.76	4.97	3.961	0.09088	5.036	0.5088
pos_1577	Methyl n-acetylanthranilate	metab_642	yes	up	B(ii)	C06332	pos	2719-08-06	194.081	6.31798	M+H	C10H11NO3	0	67	HMDB0032388	-	-	-	-	-	Benzenoids	Benzene and substituted derivatives	Benzoic acids and derivatives	-	2.6595	2.5955	1.3029	0.003593	0.05333	4.686	4.908	5.109	5.06	3.656	3.625	3.62	3.601	3.552	3.577	4.684	0.5976	3.595	0.0305
pos_1108	Pratensein	metab_122	yes	down	B(ii)	C10520	pos	2284-31-3	333.097	2.90808	M+CH3OH+H	C16H12O6	0	53.3	HMDB0030617;LMPK12050265	-	-	map00943	Metabolism	Biosynthesis of other secondary metabolites	Phenylpropanoids and polyketides	Isoflavonoids	O-methylated isoflavonoids	Isoflavonoid biosynthesis	2.646	2.6584	0.7763	0.004993	0.05892	4.302	4.378	4.529	4.099	3.024	5.015	5.585	5.563	4.873	5.157	4.067	0.6029	5.239	0.3223
neg_2584	1,4-Diacetoxy-2,3-dicyanobenzene	metab_5711	yes	up	B(ii)	-	neg	-	533.097	1.75198	2M+FA-H	C12H8N2O4	0	30.4	HMDB0244205	-	-	-	-	-	Benzenoids	Phenol esters	Not Available	-	2.6238	2.5253	1.2419	0.007969	0.07579	5.723	5.494	5.792	5.975	5.128	4.724	5.067	3.885	3.855	5.102	5.622	0.3259	4.527	0.6174
pos_822	Levan	metab_3755	yes	up	B(ii)	C06215;C01355	pos	9013-95-0	522.203	0.978833	M+NH4	C18H32O16	0	47.7	HMDB0003539	-	-	map00500;map00051	Metabolism;Metabolism	Carbohydrate metabolism;Carbohydrate metabolism	Organic oxygen compounds	Organooxygen compounds	Carbohydrates and carbohydrate conjugates	Starch and sucrose metabolism;Fructose and mannose metabolism	2.6172	2.6052	1.2134	0.0004811	0.02143	5.852	5.94	5.564	5.662	5.334	4.439	5.015	4.506	5.012	4.392	5.67	0.24	4.673	0.3135
pos_2964	7-Epi-12-hydroxyjasmonic acid	metab_2179	yes	down	B(ii)	-	pos	-	209.117	3.58607	M+H-H2O	C12H18O4	0	57	HMDB0303749	-	-	-	-	-	Lipids and lipid-like molecules	Fatty Acyls	Lineolic acids and derivatives	-	2.5641	2.5885	0.7984	0.000241	0.01472	3.87	4.011	3.689	4.059	3.738	5.3	5.019	4.776	4.576	4.586	3.873	0.1627	4.851	0.3087
pos_347	Domesticoside	metab_2741	yes	down	B(ii)	-	pos	24587-97-1	309.097	5.8678	M+H-2H2O, 2M+K	C15H20O9	0	40.9	HMDB0029647	-	-	-	-	-	Organic oxygen compounds	Organooxygen compounds	Carbohydrates and carbohydrate conjugates	-	2.5143	2.5277	0.8459	0.0004134	0.01962	5.012	5.166	5.569	5.404	4.913	6.481	5.998	6.22	6.269	5.845	5.213	0.272	6.163	0.2469
neg_1993	Kaempferol 3-O-Rhamninoside	metab_5054	yes	down	B(i)	-	neg	-	739.21	5.47367	M-H	C33H40O19	89.9	0	-	-	-	-	-	-	-	-	-	-	2.4984	2.4618	0.8575	0.009845	0.08502	6.486	6.171	6.839	5.971	5.968	6.524	7.884	7.923	7.117	7.211	6.287	0.374	7.332	0.5846
pos_1206	Glycitein	metab_231	yes	down	B(ii)	C14536	pos	40957-83-3	317.102	3.38737	M+CH3OH+H	C16H12O5	0	51.9	LMPK12050104;HMDB0005781;MJDBOTE0000272	-	-	map00943;map01110	Metabolism;Metabolism	Biosynthesis of other secondary metabolites;Global and overview maps	Phenylpropanoids and polyketides	Isoflavonoids	Isoflav-2-enes	Isoflavonoid biosynthesis;Biosynthesis of secondary metabolites	2.4781	2.4109	0.8075	0.004622	0.05757	4.184	4.643	3.931	3.315	4.105	4.707	5.173	5.091	4.713	5.305	4.036	0.4811	4.998	0.2735
pos_2555	13,14-Dihydroprostaglandin F2alpha	metab_1725	yes	up	B(ii)	-	pos	27376-74-5	401.225	6.23295	M+2Na-H	C20H36O5	0	50.4	HMDB0004239;HMDB0244518	-	-	-	-	-	Lipids and lipid-like molecules	Fatty Acyls	Eicosanoids	-	2.4775	2.4525	1.2023	0.0008892	0.02976	5.172	5.222	6.066	5.563	5.281	4.471	4.331	4.588	4.589	4.731	5.461	0.3708	4.542	0.1499
neg_1133	Calcein	metab_4100	yes	up	B(ii)	-	neg	-	643.113	4.63568	M+Na-2H	C30H26N2O13	0	39.1	HMDB0249537	-	-	-	-	-	Organic acids and derivatives	Carboxylic acids and derivatives	Pentacarboxylic acids and derivatives	-	2.43	2.371	1.1397	0.001008	0.03203	7.212	6.963	7.137	7.336	6.513	6.361	6.262	6.274	5.823	6.129	7.032	0.3199	6.17	0.2108
pos_943	Caffeoyl C1-glucuronide	metab_3888	yes	down	B(ii)	-	pos	-	339.071	1.7498	M+H-H2O	C15H16O10	0	64.6	HMDB0041709	-	-	-	-	-	Phenylpropanoids and polyketides	Cinnamic acids and derivatives	Hydroxycinnamic acids and derivatives	-	2.4151	2.4411	0.8248	0.008488	0.07796	4.873	5.319	4.799	5.257	3.786	5.448	5.82	6.077	5.965	5.83	4.807	0.6144	5.828	0.2376
neg_1129	2,5-Dimethylbenzenesulfonic acid	metab_4095	yes	up	B(i)	-	neg	-	185.027	4.62795	M-H	C8H10O3S	60.4	0	-	-	-	-	-	-	-	-	-	-	2.3821	2.3316	1.1399	0.0003699	0.01826	6.763	6.473	6.689	6.811	6.104	5.879	5.765	5.842	5.662	5.662	6.568	0.2897	5.762	0.1002
neg_2146	Benzo(1,2-b:4,3-b')dipyrrole-2-carboxylic acid, 3,6,7,8-tetrahydro-6-(aminocarbonyl)-5-hydroxy-4-methoxy-	metab_5225	yes	down	B(ii)	-	neg	-	627.173	4.47757	2M+FA-H	C13H13N3O5	0	37.1	HMDB0256184	-	-	-	-	-	Organoheterocyclic compounds	Indoles and derivatives	Pyrroloindoles	-	2.3398	2.3216	0.8688	0.0007689	0.02803	5.512	5.642	5.49	5.318	5.154	6.128	6.043	6.226	6.75	6.065	5.423	0.1897	6.242	0.2924
neg_1714	Multinoside A	metab_4745	yes	down	B(ii)	C17563	neg	59262-54-3	609.147	7.05198	M-H	C27H30O16	0	60.6	HMDB0037935	-	-	-	-	-	Phenylpropanoids and polyketides	Flavonoids	Flavonoid glycosides	-	2.3051	2.3507	0.8252	0.01825	0.1208	4.566	5.153	5.454	5.028	3.69	5.275	6.182	5.72	5.958	5.813	4.778	0.6873	5.79	0.3362
pos_2932	12-Hydroxyjasmonic acid glucoside	metab_2144	yes	down	B(ii)	C08558	pos	-	406.207	3.68608	M+NH4	C18H28O9	0	54.4	HMDB0301837	-	-	-	-	-	Lipids and lipid-like molecules	Fatty Acyls	Fatty acyl glycosides	-	2.295	2.3523	0.8349	0.004917	0.05892	4.725	4.535	5.148	4.91	3.86	5.872	5.672	5.393	5.429	5.399	4.636	0.4895	5.553	0.2123
neg_834	Ribonic acid	metab_6914	yes	down	B(ii)	C01685	neg	642-98-8	377.091	3.17658	2M+FA-H	C5H10O6	0	62.7	HMDB0000867	-	-	-	-	-	Organic oxygen compounds	Organooxygen compounds	Carbohydrates and carbohydrate conjugates	-	2.2889	2.3419	0.8101	0.02645	0.1474	5.156	3.81	5.234	4.009	3.825	5.932	5.449	5.246	4.801	5.773	4.407	0.7246	5.44	0.4469
pos_375	Pyraclostrobin	metab_3052	yes	up	B(i)	C18561	pos	175013-18-0	388.106	6.31022	M+H, M+Na	C19H18ClN3O4	90.9	0	HMDB0256940	-	-	-	-	-	Organoheterocyclic compounds	Azoles	Pyrazoles	-	2.2858	2.2317	1.1299	0.003695	0.05351	6.952	7.187	7.365	7.281	6.265	6.233	6.229	6.21	6.161	6.186	7.01	0.4443	6.204	0.03051
pos_1625	PE(PGE1/22:1(13Z))	metab_696	yes	up	B(ii)	-	pos	-	854.584	6.41072	M+H-H2O	C47H86NO11P	0	37.2	HMDB0283911	-	-	-	-	-	Not Available	Not Available	Not Available	-	2.2846	2.2301	1.1313	0.0001058	0.00895	6.18	6.122	6.312	6.382	5.849	5.466	5.542	5.333	5.38	5.541	6.169	0.2064	5.453	0.09416
neg_739	Irilone	metab_6808	yes	down	B(ii)	C10467	neg	41653-81-0	343.046	1.75198	M+FA-H	C16H10O6	0	55.1	LMPK12050383;HMDB0033820	-	-	-	-	-	Phenylpropanoids and polyketides	Isoflavonoids	Isoflav-2-enes	-	2.2667	2.3093	0.8362	0.02417	0.1412	5.39	5.45	5.485	5.446	3.803	5.706	6.411	6.508	6.06	5.903	5.115	0.7342	6.117	0.3383
neg_1701	D-Erythroascorbic acid 1'-a-D-xylopyranoside	metab_4731	yes	up	B(ii)	-	neg	174339-85-6	315.015	7.15548	M+K-2H	C10H14O9	0	68.2	HMDB0033626	-	-	-	-	-	Organic oxygen compounds	Organooxygen compounds	Carbohydrates and carbohydrate conjugates	-	2.2619	2.2809	1.197	0.00207	0.04127	5.176	4.761	4.811	5.085	5.231	4.274	3.916	4.701	3.804	4.245	5.013	0.2143	4.188	0.3519
neg_740	Methacycline	metab_6810	yes	down	B(ii)	C07654	neg	914-00-1	479.083	1.75198	M+K-2H	C22H22N2O8	0	63.5	PW_C009375;HMDB0015066	-	-	-	-	-	Phenylpropanoids and polyketides	Tetracyclines	Not Available	-	2.244	2.2842	0.8432	0.02468	0.1429	5.599	5.661	5.68	5.441	3.987	5.813	6.559	6.573	6.259	6.07	5.274	0.7254	6.255	0.3251
neg_2444	Quercetin-3'-glucuronide	metab_5556	yes	down	B(ii)	-	neg	-	525.089	3.27183	M+FA-H	C21H20O13	0	52.3	HMDB0029213	-	-	-	-	-	Organic acids and derivatives	Carboxylic acids and derivatives	Amino acids, peptides, and analogues	-	2.2334	2.2501	0.8435	0.01203	0.09501	4.973	4.953	4.84	5.028	3.995	5.006	6.031	6.061	5.51	5.599	4.758	0.4319	5.641	0.433
neg_1951	5-(3',4',5'-Trihydroxyphenyl)-gamma-valerolactone-O-methyl-O-sulphate	metab_5008	yes	up	B(ii)	-	neg	-	315.015	5.80733	M-H2O-H	C12H14O9S	0	58.8	HMDB0060029	-	-	-	-	-	Benzenoids	Phenols	Benzenediols	-	2.2154	2.2359	1.1621	0.00442	0.05697	6.088	5.676	5.698	6.022	6.096	5.16	4.437	5.532	4.974	5.35	5.916	0.2112	5.091	0.4208
neg_2412	Talniflumate	metab_5521	yes	up	B(ii)	-	neg	-	827.154	3.503	2M-H	C21H13F3N2O4	0	84.3	HMDB0258700	-	-	-	-	-	Organoheterocyclic compounds	Benzofurans	Benzofuranones	-	2.212	2.2113	1.1713	0.001684	0.03964	5.414	4.878	4.872	5.513	5.582	4.423	4.381	4.672	4.398	4.547	5.252	0.3493	4.484	0.1236
neg_2409	2,4-Dihydroxybenzoic acid	metab_5517	yes	down	B(ii)	C00230	neg	89-86-1;99-50-3	367.067	3.527	2M+Hac-H	C7H6O4	0	39.6	HMDB0029666;HMDB0001856	-	-	map01100;map00400;map01110	Metabolism;Metabolism;Metabolism	Global and overview maps;Amino acid metabolism;Global and overview maps	Benzenoids	Benzene and substituted derivatives	Benzoic acids and derivatives	Metabolic pathways;Phenylalanine, tyrosine and tryptophan biosynthesis;Biosynthesis of secondary metabolites	2.2085	2.2186	0.8406	0.0069	0.07084	4.71	4.651	4.2	4.745	3.686	4.856	5.119	5.436	5.409	5.34	4.398	0.4551	5.232	0.2444
pos_3622	N-Acetylputrescine	metab_2911	yes	up	B(i)	C02714	pos	18233-70-0;5699-41-2	131.118	0.647817	M+H	C6H14N2O	44.7	0	HMDB0002064	-	-	map01100;map00330	Metabolism;Metabolism	Global and overview maps;Amino acid metabolism	Organic acids and derivatives	Carboximidic acids and derivatives	Carboximidic acids	Metabolic pathways;Arginine and proline metabolism	2.1964	2.1596	1.1886	0.006414	0.06788	5.334	5.189	5.122	4.788	4.242	4.396	4.222	4.173	4.117	3.855	4.935	0.436	4.152	0.1966
pos_2678	Swertiamarin	metab_1861	yes	down	B(ii)	C09800	pos	17388-39-5	749.25	5.75865	2M+H	C16H22O10	0	43.3	HMDB0258644;MJDBOTE0000976	-	-	-	-	-	Organic oxygen compounds	Organooxygen compounds	Carbohydrates and carbohydrate conjugates	-	2.1958	2.1935	0.8442	0.01132	0.0921	4.503	4.519	4.515	4.503	4.561	6.025	4.525	5.565	5.568	5.089	4.52	0.02389	5.354	0.5696
pos_2980	Astromicin	metab_2197	yes	up	B(ii)	C17708	pos	55779-06-1	388.254	3.45517	M+H-H2O	C17H35N5O6	0	67.4	HMDB0248678	-	-	-	-	-	Organic oxygen compounds	Organooxygen compounds	Carbohydrates and carbohydrate conjugates	-	2.1904	2.1242	1.1278	0.0004598	0.02128	5.974	6.006	5.906	6.142	5.747	5.345	5.455	4.893	5.385	5.324	5.955	0.1446	5.28	0.2222
neg_1384	5-(12-Nonadecenyl)-1,3-benzenediol	metab_4378	yes	down	B(ii)	-	neg	189562-06-9	419.317	6.51892	M+FA-H	C25H42O2	0	30.9	HMDB0039866	-	-	-	-	-	Benzenoids	Phenols	Benzenediols	-	2.1526	2.1698	0.8639	0.0002675	0.01534	4.373	4.052	4.447	4.493	4.316	5.275	4.903	5.111	4.829	4.976	4.336	0.1728	5.019	0.1772
pos_3601	Maltotriose	metab_2888	yes	up	B(i)	C01835;C00420	pos	6118-87-2;1109-28-0	522.203	0.65535	M+NH4	C18H32O16	86	0	HMDB0001262;HMDB0038852;MJDBOTE0000606	-	-	map02010	Environmental Information Processing	Membrane transport	Organic oxygen compounds	Organooxygen compounds	Carbohydrates and carbohydrate conjugates	ABC transporters	2.1285	2.1113	1.1197	0.000414	0.01962	6.307	6.319	6.028	6.16	5.782	5.346	5.598	5.418	5.587	5.374	6.119	0.223	5.465	0.1196
neg_2067	Baicalin	metab_5137	yes	down	B(ii)	C10025	neg	21967-41-9	937.17	4.89693	2M+FA-H	C21H18O11	0	49.2	LMPK12111081;HMDB0041832;MJDBOTE0000886	-	-	-	-	-	Phenylpropanoids and polyketides	Flavonoids	Flavonoid glycosides	-	2.1197	2.1159	0.8947	0.00097	0.0314	5.87	5.851	5.77	6.143	5.506	6.481	6.472	6.846	6.467	6.305	5.828	0.2282	6.514	0.1993
neg_2602	(Z)-But-1-ene-1,2,4-tricarboxylate	metab_5732	yes	up	B(ii)	C04002	neg	-	421.062	1.72867	2M+FA-H	C7H8O6	0	55.2	HMDB0060320	-	-	map01100;map01210;map01110;map00300;map01230	Metabolism;Metabolism;Metabolism;Metabolism;Metabolism	Global and overview maps;Global and overview maps;Global and overview maps;Amino acid metabolism;Global and overview maps	Organic acids and derivatives	Carboxylic acids and derivatives	Tricarboxylic acids and derivatives	Metabolic pathways;2-Oxocarboxylic acid metabolism;Biosynthesis of secondary metabolites;Lysine biosynthesis;Biosynthesis of amino acids	2.1153	2.065	1.1532	0.01879	0.123	5.565	6.012	6.047	6.11	6.075	5.198	5.73	4.755	4.47	5.696	5.962	0.2246	5.17	0.5597
neg_225	1,2,3,6-Tetragalloyl-beta-D-glucopyranose	metab_5340	yes	up	B(ii)	C04516	neg	79886-50-3	787.1	4.87312	M-2H, M-H	C34H28O22	0	59.9	HMDB0039188	-	-	-	-	-	Phenylpropanoids and polyketides	Tannins	Not Available	-	2.1135	2.1163	1.1471	0.01657	0.1145	6.632	6.335	6.276	6.518	6.259	5.691	4.558	5.826	5.812	6.028	6.404	0.1639	5.583	0.5856
pos_3387	1-O-Sinapoyl-beta-D-glucose	metab_2649	yes	down	B(ii)	C01175	pos	-	425.087	1.70365	M+K	C17H22O10	0	40	HMDB0302379	-	-	map00940;map01110	Metabolism;Metabolism	Biosynthesis of other secondary metabolites;Global and overview maps	Phenylpropanoids and polyketides	Cinnamic acids and derivatives	Hydroxycinnamic acids and derivatives	Phenylpropanoid biosynthesis;Biosynthesis of secondary metabolites	2.1127	2.106	0.8397	0.0238	0.14	4.862	4.823	4.886	3.686	3.744	5.147	5.501	5.161	5.484	4.908	4.4	0.6262	5.24	0.2514
neg_1982	N-(3-{1-[4-(3,4-Difluorophenoxy)benzyl]-4-piperidinyl}-4-methylphenyl)-2-methylpropanamide	metab_5042	yes	down	B(ii)	-	neg	-	523.24	5.60852	M+FA-H	C29H32F2N2O2	0	84.7	HMDB0258351	-	-	-	-	-	Organoheterocyclic compounds	Piperidines	Benzylpiperidines	-	2.1057	2.1329	0.8069	0.03711	0.1786	3.716	4.35	3.689	3.69	3.689	5.78	5.085	4.554	4.6	3.694	3.827	0.2925	4.743	0.7662
pos_2488	Lactofen	metab_1650	yes	up	B(ii)	-	pos	-	426.035	6.35663	M+H-2H2O	C19H15ClF3NO7	0	33.1	HMDB0253946	-	-	-	-	-	Benzenoids	Benzene and substituted derivatives	Diphenylethers	-	2.0777	2.0253	1.1131	0.00292	0.04858	6.49	6.555	6.709	6.711	5.872	5.841	5.836	5.817	5.768	5.793	6.468	0.3465	5.811	0.03051
pos_1624	PE(PGE1/20:0)	metab_695	yes	up	B(ii)	-	pos	-	810.558	6.41072	M+H-2H2O	C45H84NO11P	0	59.6	HMDB0261911	-	-	-	-	-	Not Available	Not Available	Not Available	-	2.0759	2.0287	1.1025	0.0002255	0.01438	6.488	6.451	6.605	6.679	6.155	5.897	5.949	5.859	5.762	5.9	6.476	0.2009	5.874	0.06991
neg_2222	N-[4'-hydroxy-(E)-cinnamoyl]-L-aspartic acid	metab_5310	yes	up	B(ii)	-	neg	-	278.067	4.17705	M-H	C13H13NO6	0	42.5	HMDB0029234	-	-	-	-	-	Organic acids and derivatives	Carboxylic acids and derivatives	Amino acids, peptides, and analogues	-	2.0624	2.0425	1.1626	0.002029	0.04127	4.569	4.455	5.068	4.735	4.697	4.242	3.675	3.998	4.08	4.237	4.705	0.2311	4.047	0.2325
neg_767	Sesamol	metab_6839	yes	down	B(ii)	C10832	neg	533-31-3	321.062	1.87	2M+FA-H	C7H6O3	0	38.9	HMDB0033812	-	-	-	-	-	Organoheterocyclic compounds	Benzodioxoles	Not Available	-	2.0602	2.0796	0.8666	0.007897	0.07555	4.753	5.162	4.685	5.066	4.147	5.074	5.595	5.636	5.652	5.522	4.763	0.3991	5.496	0.2414
pos_2568	11,12-DiHETrE	metab_1739	yes	down	B(ii)	C14774	pos	192461-95-3	371.279	6.1865	M+CH3OH+H	C20H34O4	0	53.9	HMDB0002314;PW_C001562	-	-	map00590;map01100	Metabolism;Metabolism	Lipid metabolism;Global and overview maps	Lipids and lipid-like molecules	Fatty Acyls	Eicosanoids	Arachidonic acid metabolism;Metabolic pathways	2.0583	2.1277	0.8303	0.03213	0.1655	4.64	4.103	4.841	4.961	3.379	5.253	5.789	5.18	5.512	4.67	4.385	0.6516	5.281	0.4168
pos_1362	Gamma-Glutamyldopa	metab_404	yes	up	B(ii)	-	pos	-	291.097	4.71192	M+H-2H2O	C14H18N2O7	0	31.5	HMDB0252797	-	-	-	-	-	Organic acids and derivatives	Carboxylic acids and derivatives	Amino acids, peptides, and analogues	-	2.0581	2.1189	1.198	0.02062	0.1295	5.65	4.903	5.364	4.091	5.462	4.312	4.113	4.56	4.205	4.07	5.094	0.6245	4.252	0.1957
pos_3356	Caffeic Acid	metab_2615	yes	down	B(i)	C01197;C01481	pos	4361-87-9;331-39-5;501-16-6	181.05	1.7498	M+H	C9H8O4	77.5	0	HMDB0001964;HMDB0003501	-	-	map01100;map00940;map01110	Metabolism;Metabolism;Metabolism	Global and overview maps;Biosynthesis of other secondary metabolites;Global and overview maps	Phenylpropanoids and polyketides	Cinnamic acids and derivatives	Hydroxycinnamic acids and derivatives	Metabolic pathways;Phenylpropanoid biosynthesis;Biosynthesis of secondary metabolites	2.0572	2.0691	0.8703	0.005168	0.05991	4.702	5.029	4.79	5.039	4.171	5.109	5.47	5.684	5.575	5.426	4.746	0.3538	5.453	0.2163
neg_2513	Phosphonate analog	metab_5633	yes	up	B(ii)	-	neg	-	675.142	2.31723	2M+FA-H	C10H14N5O5P	0	65.4	HMDB0256484	-	-	-	-	-	Organoheterocyclic compounds	Imidazopyrimidines	Purines and purine derivatives	-	2.0556	2.0214	1.096	0.0003986	0.01935	6.923	6.866	6.889	7.018	7.019	6.367	6.412	6.09	6.158	6.651	6.943	0.0719	6.335	0.2224
neg_310	4-Methylumbelliferone	metab_6285	yes	down	B(ii)	C03081	neg	90-33-5	221.045	3.71122	M-H, M+FA-H	C10H8O3	0	68	HMDB0059622;MJDBOTE0001043	-	-	-	-	-	Phenylpropanoids and polyketides	Coumarins and derivatives	Hydroxycoumarins	-	2.0436	2.0174	0.8817	0.001797	0.04031	4.444	5.062	4.748	4.692	4.674	5.032	5.555	5.531	5.408	5.264	4.724	0.2216	5.358	0.2158
neg_2378	Asperuloside	metab_5482	yes	down	B(ii)	C09769	neg	14259-45-1	435.093	3.6475	M+Na-2H	C18H22O11	0	70	HMDB0248667	-	-	map01110;map00902	Metabolism;Metabolism	Global and overview maps;Metabolism of terpenoids and polyketides	Organic oxygen compounds	Organooxygen compounds	Carbohydrates and carbohydrate conjugates	Biosynthesis of secondary metabolites;Monoterpenoid biosynthesis	2.0435	2.0485	0.853	0.007826	0.07526	4.406	4.031	4.448	4.307	3.614	4.635	5.144	5.249	4.713	4.648	4.161	0.3463	4.878	0.2951
pos_2918	Netilmicin	metab_2128	yes	up	B(ii)	C07657	pos	56391-56-1	476.307	3.79335	M+H	C21H41N5O7	0	49.1	PW_C009396;HMDB0015090	-	-	-	-	-	Organic oxygen compounds	Organooxygen compounds	Carbohydrates and carbohydrate conjugates	-	2.034	2.0001	1.1018	9.343e-06	0.002375	6.067	6.056	5.969	6.12	5.824	5.5	5.504	5.421	5.443	5.391	6.007	0.1157	5.452	0.04951
pos_1333	Myricetin 3-galactoside	metab_372	yes	down	B(ii)	-	pos	15648-86-9	503.08	4.41087	M+Na	C21H20O13	0	38.9	LMPK12112412;HMDB0034358	-	-	-	-	-	Phenylpropanoids and polyketides	Flavonoids	Flavonoid glycosides	-	2.031	1.9955	0.8989	7.031e-05	0.007573	4.989	4.915	5.073	5.113	5.215	5.589	5.565	5.849	5.614	5.536	5.061	0.115	5.63	0.1253
neg_935	Coumaryl acetate	metab_7026	yes	down	B(ii)	C20465	neg	-	237.077	3.73475	M+FA-H	C11H12O3	0	48.9	HMDB0304297	-	-	map00940;map01110	Metabolism;Metabolism	Biosynthesis of other secondary metabolites;Global and overview maps	Benzenoids	Benzene and substituted derivatives	Styrenes	Phenylpropanoid biosynthesis;Biosynthesis of secondary metabolites	2.0289	2.0092	0.8808	0.002237	0.04208	4.433	5.016	4.728	4.668	4.537	4.954	5.494	5.511	5.375	5.213	4.676	0.2218	5.309	0.2314
neg_1213	Ellagic Acid	metab_4189	yes	up	B(i)	C10788	neg	476-66-4;113963-57-8	300.999	5.33103	M-H	C14H6O8	90.1	0	HMDB0041397;HMDB0002899;MJDBOTE0000763	-	-	-	-	-	Phenylpropanoids and polyketides	Tannins	Hydrolyzable tannins	-	2.017	2.0228	1.1024	0.001363	0.0372	7.049	6.621	6.675	6.921	6.956	6.118	5.938	6.39	6.093	6.501	6.844	0.1863	6.208	0.2309
pos_1011	4-Hydroxy-4-(3-pyridyl)-butanoic acid	metab_15	yes	up	B(ii)	C19579	pos	15569-97-8	199.108	2.42625	M+NH4	C9H11NO3	0	57.7	HMDB0001119	-	-	-	-	-	Organoheterocyclic compounds	Pyridines and derivatives	Not Available	-	2.0145	1.9657	1.1258	0.0004054	0.01953	5.245	5.026	5.183	5.397	4.88	4.657	4.635	4.608	4.418	4.538	5.146	0.1997	4.571	0.09665
neg_1020	Azinphosmethyl oxon	metab_3975	yes	up	B(ii)	-	neg	-	647.053	4.05782	2M+FA-H	C10H12N3O4PS	0	58.6	HMDB0248808	-	-	-	-	-	Organoheterocyclic compounds	Benzo-1,2,3-triazines	Not Available	-	2.0069	2.0086	1.1678	0.04528	0.2018	5.854	5.225	6.023	5.807	5.979	5.257	3.828	4.728	5.702	5.221	5.777	0.3213	4.947	0.7143
neg_2155	N-Phenylacetylaspartic acid	metab_5235	yes	up	B(ii)	-	neg	2752-32-1	250.072	4.45385	M-H	C12H13NO5	0	47.6	HMDB0029355	-	-	-	-	-	Organic acids and derivatives	Carboxylic acids and derivatives	Amino acids, peptides, and analogues	-	2.0068	1.9707	1.2321	0.03339	0.1683	3.906	4.036	5.146	3.965	3.303	3.326	3.284	3.331	3.3	3.281	4.071	0.668	3.304	0.0231
neg_2594	N-Acetylmuramate	metab_5722	yes	up	B(ii)	C02713	neg	61633-75-8	330.06	1.74453	M+K-2H	C11H19NO8	0	49.1	HMDB0060493	Carbohydrates	Monosaccharides	map01100;map00520;map01250	Metabolism;Metabolism;Metabolism	Global and overview maps;Carbohydrate metabolism;Global and overview maps	Organic oxygen compounds	Organooxygen compounds	Carbohydrates and carbohydrate conjugates	Metabolic pathways;Amino sugar and nucleotide sugar metabolism;Biosynthesis of nucleotide sugars	1.9977	1.9708	1.1311	0.004607	0.05757	5.337	5.572	5.582	5.595	5.604	4.628	5.235	4.633	4.66	5.323	5.538	0.1131	4.896	0.3513
pos_2571	7a-Hydroxydehydroepiandrosterone	metab_1743	yes	up	B(ii)	C18045	pos	53-00-9	650.447	6.17872	2M+ACN+H	C19H28O3	0	67.3	HMDB0004611;LMST02020101	-	-	-	-	-	Lipids and lipid-like molecules	Steroids and steroid derivatives	Androstane steroids	-	1.9936	1.9204	1.133	0.008357	0.07712	5.462	5.273	5.519	5.957	4.835	4.804	4.8	4.781	4.731	4.756	5.409	0.4071	4.774	0.03051
pos_1622	LysoSM(d18:0)	metab_693	yes	up	B(ii)	-	pos	-	484.384	6.41072	M+NH4	C23H51N2O5P	0	73.9	HMDB0012082	-	-	-	-	-	Lipids and lipid-like molecules	Sphingolipids	Phosphosphingolipids	-	1.9918	1.9507	1.0981	0.0001353	0.0105	6.065	6.232	6.293	6.299	5.904	5.632	5.682	5.55	5.549	5.632	6.159	0.1708	5.609	0.05773
neg_749	Esaxerenone	metab_6819	yes	up	B(ii)	-	neg	-	501.089	1.768	M+Cl	C22H21F3N2O4S	0	66.8	HMDB0251942	-	-	-	-	-	Benzenoids	Benzene and substituted derivatives	Anilides	-	1.9907	1.9429	1.0959	0.002128	0.04127	6.76	6.71	6.881	6.868	6.823	6.31	6.335	5.812	6.04	6.564	6.808	0.07268	6.212	0.2904
pos_2904	Kaempferol 3-[2''-glucosyl-6''-acetyl-galactoside] 7-glucoside	metab_2113	yes	down	B(ii)	-	pos	-	814.219	3.90042	M+	C35H42O22	0	43.8	HMDB0037208	-	-	-	-	-	Phenylpropanoids and polyketides	Flavonoids	Flavonoid glycosides	-	1.9902	2.0142	0.8914	0.004995	0.05892	5.836	5.601	5.492	5.806	4.973	6.298	6.004	6.244	6.465	6.073	5.542	0.3484	6.217	0.1838
neg_1467	L-arogenate	metab_4470	yes	up	B(ii)	C00826	neg	53078-86-7	263.02	7.15548	M+K-2H	C10H12NO5-	0	75.2	HMDB0304400;HMDB0304809	-	-	map01100;map00400;map01110;map01230	Metabolism;Metabolism;Metabolism;Metabolism	Global and overview maps;Amino acid metabolism;Global and overview maps;Global and overview maps	Organic acids and derivatives	Carboxylic acids and derivatives	Amino acids, peptides, and analogues	Metabolic pathways;Phenylalanine, tyrosine and tryptophan biosynthesis;Biosynthesis of secondary metabolites;Biosynthesis of amino acids	1.9738	1.9694	1.2045	0.03408	0.1707	4.73	4.451	4.875	4.196	4.574	4.253	2.992	3.613	4.574	3.519	4.565	0.2609	3.79	0.6268
neg_1700	10-Acetoxytoxol	metab_4730	yes	down	B(ii)	-	neg	75680-15-8	321.098	7.16348	M+FA-H	C15H16O5	0	42.8	HMDB0030287	-	-	-	-	-	Benzenoids	Benzene and substituted derivatives	Acetophenones	-	1.9693	1.9184	0.8625	0.007823	0.07526	4.264	3.843	3.624	3.929	4.067	4.623	4.255	5.066	4.327	4.603	3.946	0.2399	4.575	0.3194
neg_1228	Quercetin-3-D-Xyloside	metab_4205	yes	down	B(i)	-	neg	-	433.078	5.52915	M-H	C20H18O11	71.3	0	-	-	-	-	-	-	-	-	-	-	1.9675	1.9899	0.8897	0.002833	0.04808	4.938	5.355	5.216	5.471	4.704	5.632	5.722	5.716	5.879	5.922	5.137	0.3132	5.774	0.1218
neg_242	Tricarballylic Acid	metab_5529	yes	up	B(i)	C19806	neg	99-14-9	175.024	1.35778	M-H2O-H, M-H	C6H8O6	39.5	0	HMDB0031193;MJDBOTE0001362	-	-	-	-	-	Organic acids and derivatives	Carboxylic acids and derivatives	Tricarboxylic acids and derivatives	-	1.9616	1.9466	1.1076	0.001556	0.03857	6.201	5.879	6.124	6.268	5.726	5.374	5.391	5.733	5.429	5.335	6.04	0.2291	5.453	0.1604
neg_1282	(-)-Epigallocatechin 3,4'-di-gallate	metab_4265	yes	up	B(ii)	-	neg	89013-67-2	591.078	5.85485	M-H2O-H	C29H22O15	0	66.3	HMDB0039298	-	-	-	-	-	Phenylpropanoids and polyketides	Flavonoids	Flavans	-	1.9447	1.8978	1.0974	0.0005086	0.02232	5.97	6.117	6.151	6.127	6.051	5.741	5.707	5.308	5.348	5.613	6.083	0.0733	5.543	0.2027
neg_1464	Vitamin C phosphate	metab_4467	yes	up	B(ii)	-	neg	-	300.999	7.13962	M+FA-H	C6H9O9P	0	41.6	HMDB0245643	-	-	-	-	-	Organoheterocyclic compounds	Dihydrofurans	Furanones	-	1.9444	1.9486	1.1052	0.001101	0.0331	6.326	5.926	5.981	6.19	6.297	5.545	5.326	5.675	5.439	5.809	6.144	0.1821	5.559	0.1903
neg_1086	Pinobanksin 5-[galactosyl-(1->4)-glucoside]	metab_4047	yes	down	B(ii)	C09826	neg	91925-95-0	595.167	4.36713	M-H	C27H32O15	0	64.2	HMDB0037506	-	-	map00941	Metabolism	Biosynthesis of other secondary metabolites	Phenylpropanoids and polyketides	Flavonoids	Flavonoid glycosides	Flavonoid biosynthesis	1.922	1.9974	0.8781	0.04156	0.1904	6.182	6.325	6.077	6.268	4.656	6.907	6.989	6.452	6.866	6.391	5.902	0.7028	6.721	0.2777
pos_3064	Caffeate	metab_2291	yes	down	B(i)	C01197;C01481	pos	4361-87-9;331-39-5;501-16-6	181.05	3.12393	M+H	C9H8O4	62.4	0	HMDB0001964;HMDB0003501	-	-	map01100;map00940;map01110	Metabolism;Metabolism;Metabolism	Global and overview maps;Biosynthesis of other secondary metabolites;Global and overview maps	Phenylpropanoids and polyketides	Cinnamic acids and derivatives	Hydroxycinnamic acids and derivatives	Metabolic pathways;Phenylpropanoid biosynthesis;Biosynthesis of secondary metabolites	1.9201	1.9055	0.905	0.001413	0.03738	5.196	5.555	5.365	5.329	5.183	5.601	6.121	6.063	5.876	5.76	5.325	0.1509	5.884	0.2142
pos_1234	Gentamicin C	metab_262	yes	up	B(ii)	C01918	pos	11097-82-8	432.28	3.61693	M+H-H2O	C19H39N5O7	0	39.3	HMDB0252688	Antibiotics	Aminoglycosides	-	-	-	Organic oxygen compounds	Organooxygen compounds	Carbohydrates and carbohydrate conjugates	-	1.9195	1.8804	1.0906	4.649e-05	0.005508	6.053	6.113	5.974	6.173	5.848	5.547	5.613	5.44	5.543	5.514	6.032	0.1266	5.531	0.06268
neg_2342	4-Oxo-L-proline	metab_5443	yes	down	B(ii)	C01877	neg	4347-18-6	164.011	3.73475	M+Cl	C5H7NO3	0	39.3	HMDB0304793;HMDB0246561	-	-	-	-	-	Organic acids and derivatives	Carboxylic acids and derivatives	Amino acids, peptides, and analogues	-	1.917	1.8806	0.8832	0.00528	0.06097	4.07	4.796	4.403	4.284	4.496	4.652	5.185	5.129	5.08	4.919	4.41	0.2684	4.993	0.2149
pos_1098	Quercetagitrin	metab_110	yes	down	B(ii)	-	pos	548-75-4	498.124	2.86132	M+NH4	C21H20O13	0	72.9	HMDB0030624	-	-	-	-	-	Phenylpropanoids and polyketides	Flavonoids	Flavonoid glycosides	-	1.9095	1.8844	0.8938	0.007727	0.07492	4.983	5.143	5.004	5.122	5.041	5.204	6.072	6.015	5.456	5.545	5.058	0.07107	5.659	0.3734
neg_722	4-Hydroxyphenytoin glucuronide	metab_6790	yes	up	B(ii)	-	neg	-	465.089	1.72082	M+Na-2H	C21H20N2O9	0	75.6	PW_C040701;HMDB0060769	-	-	-	-	-	Organoheterocyclic compounds	Azolidines	Imidazolidines	-	1.9088	1.8434	1.1162	0.0401	0.1864	6.418	6.694	6.653	6.702	6.828	5.942	6.341	4.931	6.127	6.49	6.659	0.1497	5.966	0.615
pos_3437	Melezitose	metab_2705	yes	up	B(i)	C08243	pos	597-12-6	522.203	1.41713	M+NH4	C18H32O16	76.1	0	HMDB0011730;MJDBOTE0000489	-	-	-	-	-	Organic oxygen compounds	Organooxygen compounds	Carbohydrates and carbohydrate conjugates	-	1.9087	1.8883	1.0986	0.001415	0.03738	6.233	6.366	5.963	6.063	5.862	5.563	5.733	5.424	5.667	5.362	6.097	0.2032	5.55	0.1572
neg_2481	Meta-O-Dealkylated flecainide lactam	metab_5597	yes	down	B(ii)	-	neg	-	383.062	3.10522	M+K-2H	C15H17F3N2O4	0	30.5	HMDB0060832	-	-	-	-	-	Benzenoids	Benzene and substituted derivatives	Benzoic acids and derivatives	-	1.9082	1.9296	0.8475	0.02651	0.1474	4.311	4.056	3.944	4.407	3.115	4.303	4.453	4.96	4.929	4.762	3.967	0.5115	4.681	0.2919
pos_17	Leucocyanidin	metab_778	yes	down	B(ii)	C05906	pos	93527-39-0	307.081	3.12393	M+H, M+NH4, 2M+NH4, 2M+Na	C15H14O7	0	51.6	HMDB0303660;LMPK12020202	-	-	map01100;map00941;map01110	Metabolism;Metabolism;Metabolism	Global and overview maps;Biosynthesis of other secondary metabolites;Global and overview maps	Phenylpropanoids and polyketides	Flavonoids	Flavans	Metabolic pathways;Flavonoid biosynthesis;Biosynthesis of secondary metabolites	1.9037	1.8831	0.9323	0.001605	0.03875	7.403	7.781	7.575	7.525	7.466	7.797	8.33	8.284	8.101	7.98	7.55	0.1443	8.098	0.2194
neg_251	Beta-Glucogallin	metab_5629	yes	up	B(i)	C01158	neg	554-37-0;13405-60-2	331.067	1.74453	M-H, 2M-H	C13H16O10	87	0	HMDB0038728;HMDB0301708	-	-	map00999	Metabolism	Biosynthesis of other secondary metabolites	Phenylpropanoids and polyketides	Tannins	Not Available	Biosynthesis of various plant secondary metabolites	1.8989	1.8473	1.0734	0.004854	0.05892	8.149	8.274	8.322	8.377	8.327	7.705	7.948	7.255	7.633	8.076	8.29	0.08689	7.723	0.317
neg_1165	Assamicain C	metab_4135	yes	up	B(ii)	-	neg	121795-67-3	961.169	4.8811	M+FA-H	C44H36O22	0	53.1	HMDB0039624	-	-	-	-	-	Phenylpropanoids and polyketides	Flavonoids	Flavans	-	1.8902	1.8591	1.0942	0.002703	0.04668	6.466	6.349	6.409	6.311	6.394	6.32	5.684	5.616	5.832	5.727	6.386	0.05904	5.836	0.2816
neg_2226	Epicatechin 3-O-gallate-(4beta->8)-epigallocatechin 3-O-gallate	metab_5314	yes	up	B(ii)	-	neg	126715-90-0	943.159	4.1532	M+FA-H	C44H34O21	0	41.9	HMDB0039304	-	-	-	-	-	Organoheterocyclic compounds	Benzopyrans	1-benzopyrans	-	1.8816	1.8394	1.0901	0.003678	0.05341	6.677	6.608	6.671	6.569	6.621	6.482	5.953	5.684	6.233	6.051	6.629	0.0453	6.081	0.2993
pos_208	2,5-Furandicarboxaldehyde	metab_1200	yes	up	B(i)	C20899	pos	823-82-5	125.024	1.72675	M+H-H2O, M+H	C6H4O3	32.8	0	-	-	-	-	-	-	-	-	-	-	1.8723	1.8213	1.1094	0.005848	0.06421	5.46	5.637	5.673	5.726	5.689	5.133	5.283	4.616	4.938	5.432	5.637	0.1041	5.081	0.3176
pos_1	6-O-Galloylglucose	metab_0	yes	up	B(ii)	-	pos	-	350.108	1.71917	M+H-2H2O, M+K, M+H-H2O, M+Na, M+NH4, M+H	C13H16O10	0	63.3	HMDB0302912	-	-	-	-	-	Benzenoids	Benzene and substituted derivatives	Benzoic acids and derivatives	-	1.8701	1.8193	1.0755	0.004848	0.05892	7.688	7.821	7.834	7.899	7.863	7.314	7.487	6.822	7.134	7.605	7.821	0.08016	7.272	0.3081
neg_1052	Mangiferin 6'-gallate	metab_4010	yes	up	B(ii)	-	neg	92631-82-8	595.074	4.21688	M+Na-2H	C26H22O15	0	43.5	HMDB0039306	-	-	-	-	-	Organoheterocyclic compounds	Benzopyrans	1-benzopyrans	-	1.8628	1.8615	1.1263	0.02119	0.131	5.99	5.744	6.002	5.527	5.808	5.708	4.638	5.243	5.5	4.72	5.814	0.196	5.162	0.4712
neg_1728	Myricetin 3-glucoside	metab_4760	yes	down	B(i)	-	neg	-	479.083	6.91662	M-H	C21H20O13	65.7	0	HMDB0303631;LMPK12112420	-	-	-	-	-	Phenylpropanoids and polyketides	Flavonoids	Flavonoid glycosides	-	1.8607	1.8582	0.923	0.0001996	0.01316	6.102	6.028	6.109	6.185	5.833	6.557	6.542	6.717	6.567	6.399	6.051	0.1341	6.556	0.1129
pos_2973	Neoeriocitrin	metab_2189	yes	down	B(ii)	C09805	pos	13241-32-2	597.18	3.50898	M+H	C27H32O15	0	53.5	HMDB0255521;LMPK12140359	-	-	-	-	-	Phenylpropanoids and polyketides	Flavonoids	Flavonoid glycosides	-	1.8599	1.8932	0.913	0.0002265	0.01438	5.453	5.47	5.438	5.743	5.336	6.135	6.114	5.908	5.938	5.961	5.488	0.1518	6.011	0.1057
neg_704	1-Kestose	metab_6770	yes	up	B(i)	C03661	neg	470-69-9	549.168	1.43733	M+FA-H	C18H32O16	84.8	0	HMDB0011729;MJDBOTE0001231	-	-	-	-	-	Organic oxygen compounds	Organooxygen compounds	Carbohydrates and carbohydrate conjugates	-	1.8592	1.8497	1.1051	0.001081	0.03294	5.662	5.728	5.373	5.345	5.243	4.949	5.045	4.876	5.049	4.832	5.47	0.212	4.95	0.09808
neg_2352	Isoeugenitin	metab_5454	yes	down	B(ii)	-	neg	519-18-6	219.066	3.71918	M-H	C12H12O4	0	60.4	HMDB0029473	-	-	-	-	-	Organoheterocyclic compounds	Benzopyrans	1-benzopyrans	-	1.8574	1.8367	0.9006	0.001379	0.03738	4.512	4.951	4.784	4.655	4.595	4.969	5.351	5.368	5.286	5.119	4.7	0.1721	5.219	0.1708
pos_1060	Lamivudine	metab_69	yes	down	B(ii)	C07065	pos	134678-17-4	481.098	2.65182	2M+Na	C8H11N3O3S	0	49	HMDB0251826;PW_C009184;HMDB0014847	-	-	-	-	-	Nucleosides, nucleotides, and analogues	Nucleoside and nucleotide analogues	3''-thia pyrimidine nucleosides	-	1.8567	1.8946	0.8919	0.03075	0.1614	5.851	5.926	5.876	5.989	4.867	5.953	6.806	6.705	6.187	6.311	5.702	0.4695	6.393	0.3574
pos_1393	Aspartyl-Asparagine	metab_438	yes	up	B(ii)	-	pos	-	311.099	4.95328	M+ACN+Na	C8H13N3O6	0	38.2	HMDB0028748	-	-	-	-	-	Organic acids and derivatives	Carboxylic acids and derivatives	Amino acids, peptides, and analogues	-	1.8469	1.8045	1.1006	0.003307	0.05155	5.673	5.943	5.834	5.951	5.272	5.241	5.237	5.218	5.168	5.193	5.735	0.2817	5.211	0.03051
neg_308	Carnosine	metab_6262	yes	down	B(ii)	C00386	neg	305-84-0	261.077	3.71918	M+Cl, M+K-2H	C9H14N4O3	0	46.7	HMDB0000033;PW_C000023;MJDBOTE0000496	Peptides	Peptides	map01100;map00340;map00410	Metabolism;Metabolism;Metabolism	Global and overview maps;Amino acid metabolism;Metabolism of other amino acids	Organic acids and derivatives	Peptidomimetics	Hybrid peptides	Metabolic pathways;Histidine metabolism;beta-Alanine metabolism	1.8465	1.8259	0.9196	0.001967	0.04127	5.772	6.199	5.939	5.908	5.855	6.154	6.636	6.62	6.501	6.36	5.935	0.1607	6.454	0.2011
pos_2869	8-C-Ascorbylepigallocatechin 3-gallate	metab_2073	yes	down	B(ii)	-	pos	126715-87-5	633.109	4.12455	M+H	C28H24O17	0	62	HMDB0039208	-	-	-	-	-	Organoheterocyclic compounds	Benzoxepines	Not Available	-	1.8447	1.8112	0.9033	0.02246	0.1354	5.844	5.775	5.52	5.586	6.085	6.146	6.76	6.37	6.834	5.787	5.762	0.2241	6.379	0.4351
neg_2337	[(2R)-2-[(1S)-1,2-Dihydroxyethyl]-4,5-dioxooxolan-3-yl] dihydrogen phosphate	metab_5437	yes	up	B(ii)	-	neg	-	300.999	3.74245	M+FA-H	C6H9O9P	0	54.2	HMDB0260226	-	-	-	-	-	Organic acids and derivatives	Organic phosphoric acids and derivatives	Phosphate esters	-	1.8419	1.8542	1.1553	0.03723	0.1787	5.229	4.26	5.208	5.177	5.155	4.747	3.856	4.52	3.873	4.668	5.006	0.4178	4.333	0.4352
neg_2433	5-Amino-6-(5'-phosphoribitylamino)uracil	metab_5544	yes	down	B(ii)	C04454	neg	71491-01-5	337.057	3.35832	M-H2O-H	C9H17N4O9P	0	31.5	HMDB0003841	-	-	map01100;map01110;map00740;map01240	Metabolism;Metabolism;Metabolism;Metabolism	Global and overview maps;Global and overview maps;Metabolism of cofactors and vitamins;Global and overview maps	Organic oxygen compounds	Organooxygen compounds	Carbohydrates and carbohydrate conjugates	Metabolic pathways;Biosynthesis of secondary metabolites;Riboflavin metabolism;Biosynthesis of cofactors	1.8366	1.8573	0.8825	0.01945	0.1252	5.114	4.971	4.631	5.06	4.1	5.013	5.371	5.548	5.654	5.47	4.775	0.4218	5.411	0.2455
neg_1882	Osmanthuside A	metab_4931	yes	down	B(ii)	-	neg	97457-19-7	467.135	5.99045	M+Na-2H	C23H26O9	0	80.2	HMDB0038748	-	-	-	-	-	Phenylpropanoids and polyketides	Cinnamic acids and derivatives	Hydroxycinnamic acids and derivatives	-	1.8346	1.8176	0.9256	0.0008835	0.02976	6.361	6.005	6.291	6.309	6.247	6.831	6.628	7.001	6.604	6.659	6.243	0.1389	6.745	0.1685
neg_2598	5-O-Galloylhamamelofuranose	metab_5726	yes	up	B(ii)	-	neg	90275-97-1	367.044	1.73667	M+Cl	C13H16O10	0	54.9	HMDB0039366	-	-	-	-	-	Benzenoids	Benzene and substituted derivatives	Benzoic acids and derivatives	-	1.8346	1.8095	1.1147	0.008596	0.07859	5.347	5.457	5.515	5.517	5.566	4.563	5.251	4.568	4.897	5.3	5.48	0.08388	4.916	0.3554
pos_83	Homogentisic Acid	metab_3763	yes	down	B(i)	C00544;C01161	pos	102-32-9;451-13-8	169.05	3.12393	M+H-H2O, M+H, M+H-2H2O	C8H8O4	53.6	0	HMDB0001336;HMDB0000130;PW_C000084;MJDBOTE0001186	-	-	map01100;map00130;map00350;map01240	Metabolism;Metabolism;Metabolism;Metabolism	Global and overview maps;Metabolism of cofactors and vitamins;Amino acid metabolism;Global and overview maps	Benzenoids	Phenols	Benzenediols	Metabolic pathways;Ubiquinone and other terpenoid-quinone biosynthesis;Tyrosine metabolism;Biosynthesis of cofactors	1.8342	1.8121	0.9185	0.00204	0.04127	5.63	5.997	5.777	5.722	5.708	5.985	6.508	6.459	6.281	6.164	5.767	0.1389	6.279	0.2145
pos_1160	3,4-Dihydroxybenzaldehyde	metab_180	yes	down	B(i)	C16700	pos	139-85-5	139.039	3.12393	M+H	C7H6O3	60.5	0	HMDB0059965	-	-	map00950	Metabolism	Biosynthesis of other secondary metabolites	Organic oxygen compounds	Organooxygen compounds	Carbonyl compounds	Isoquinoline alkaloid biosynthesis	1.8332	1.8137	0.9237	0.00176	0.03997	6.044	6.409	6.212	6.15	6.101	6.42	6.912	6.867	6.698	6.572	6.183	0.1407	6.694	0.2045
pos_3136	Cyclopentolate	metab_2371	yes	down	B(ii)	C06932	pos	512-15-2	314.171	2.90808	M+Na	C17H25NO3	0	48.2	HMDB0015114	-	-	-	-	-	Benzenoids	Benzene and substituted derivatives	Not Available	-	1.8251	1.8285	0.8968	0.005748	0.06341	4.882	4.628	4.931	4.96	4.641	5.529	4.897	5.595	5.262	5.524	4.808	0.1613	5.361	0.2891
pos_41	Deoxyinosine	metab_3298	yes	up	B(ii)	C05512	pos	890-38-0	543.132	0.640717	2M+Na, 2M+K, M+NH4	C10H12N4O4	0	42.3	HMDB0000071;PW_C000050;MJDBOTE0001081	-	-	map01100;map02010;map01232;map00230	Metabolism;Environmental Information Processing;Metabolism;Metabolism	Global and overview maps;Membrane transport;Global and overview maps;Nucleotide metabolism	Nucleosides, nucleotides, and analogues	Purine nucleosides	Purine 2''-deoxyribonucleosides	Metabolic pathways;ABC transporters;Nucleotide metabolism;Purine metabolism	1.8209	1.808	1.0695	0.0002282	0.01438	7.407	7.528	7.201	7.267	7.148	6.835	6.844	6.772	6.935	6.788	7.31	0.1556	6.835	0.06395
neg_830	1,10-dihydro-1,10-dihydroxyfluoren-9-one	metab_6910	yes	down	B(ii)	-	neg	-	259.061	3.13665	M+FA-H	C13H10O3	0	64.3	HMDB0304006	-	-	-	-	-	Benzenoids	Fluorenes	Not Available	-	1.8199	1.8606	0.8665	0.02618	0.1469	4.594	4.574	4.41	4.572	3.396	4.73	4.944	4.954	5.222	5.011	4.309	0.5159	4.973	0.1758
pos_3367	Luteolin 7-glucuronide	metab_2627	yes	down	B(ii)	C03515	pos	-	463.087	1.72675	M+H	C21H18O12	0	77.8	LMPK12110644;HMDB0240541	-	-	map00944	Metabolism	Biosynthesis of other secondary metabolites	Phenylpropanoids and polyketides	Flavonoids	Flavonoid glycosides	Flavone and flavonol biosynthesis	1.8181	1.7893	0.9053	0.003797	0.05447	4.956	4.947	5.016	4.873	4.931	5.125	5.782	5.727	5.373	5.304	4.945	0.05136	5.462	0.2827
neg_1859	Octadecanedioic Acid	metab_4905	yes	down	B(i)	-	neg	871-70-5	313.239	6.19807	M-H	C18H34O4	35.5	0	HMDB0000782;HMDB0302976;LMFA01170029	-	-	-	-	-	Lipids and lipid-like molecules	Fatty Acyls	Fatty acids and conjugates	-	1.8162	1.8117	0.9037	0.001023	0.03207	4.68	4.846	4.743	4.643	4.78	5.313	5.311	5.042	5.522	5.025	4.738	0.08043	5.243	0.2096
pos_1794	Gossypetin	metab_882	yes	down	B(i)	C04109	pos	489-35-0	319.045	7.00877	M+H	C15H10O8	47.8	0	LMPK12113231	-	-	-	-	-	-	-	-	-	1.8121	1.8303	0.9017	0.001974	0.04127	4.757	4.865	4.996	5.165	4.536	5.458	5.384	5.531	5.358	5.237	4.864	0.2382	5.394	0.1104
neg_725	7-Hydroxyethyl biscoumacetate	metab_6793	yes	up	B(ii)	-	neg	-	461.025	1.72867	M+K-2H	C22H16O9	0	57.2	HMDB0247259	-	-	-	-	-	Phenylpropanoids and polyketides	Coumarins and derivatives	Hydroxycoumarins	-	1.8082	1.7912	1.131	0.01985	0.1266	5.01	5.22	5.171	5.091	5.371	4.271	5.05	4.256	4.226	5.062	5.172	0.1366	4.573	0.4414
neg_304	Rhamnalpinogenin	metab_6218	yes	down	B(ii)	-	neg	95796-47-7	327.051	3.70332	M-H, M+FA-H	C17H12O7	0	35.9	HMDB0031533	-	-	-	-	-	Benzenoids	Anthracenes	Anthracenecarboxylic acids and derivatives	-	1.7896	1.7865	0.9178	0.001465	0.03754	5.527	5.629	5.615	5.555	5.24	5.84	6.179	6.195	5.961	5.86	5.513	0.1584	6.007	0.1708
pos_2424	PE(16:1(9Z)/P-18:1(11Z))	metab_1580	yes	up	B(ii)	C00350	pos	-	722.505	6.4417	M+Na	C39H74NO7P	0	53.3	HMDB0008984	Lipids	Phospholipids	map01100;map00564;map01110;map00563;map04136	Metabolism;Metabolism;Metabolism;Metabolism;Cellular Processes	Global and overview maps;Lipid metabolism;Global and overview maps;Glycan biosynthesis and metabolism;Transport and catabolism	Lipids and lipid-like molecules	Glycerophospholipids	Glycerophosphoethanolamines	Metabolic pathways;Glycerophospholipid metabolism;Biosynthesis of secondary metabolites;Glycosylphosphatidylinositol (GPI)-anchor biosynthesis;Autophagy - other	1.7887	1.7446	1.0686	0.0002541	0.01505	6.938	6.93	7.053	7.125	6.716	6.524	6.552	6.47	6.457	6.525	6.952	0.1555	6.506	0.04028
pos_3344	Coformycin	metab_2602	yes	down	B(ii)	C01677	pos	11033-22-0	323.076	1.83495	M+K	C11H16N4O5	0	58.5	HMDB0250398	-	-	-	-	-	Organic oxygen compounds	Organooxygen compounds	Carbohydrates and carbohydrate conjugates	-	1.78	1.7693	0.9138	0.00144	0.03754	4.981	5.354	5.116	5.247	4.955	5.357	5.674	5.746	5.627	5.673	5.131	0.1709	5.615	0.1509
neg_1152	Epicatechin 3-O-gallate-(4beta->6)-epigallocatechin 3-O-gallate	metab_4121	yes	up	B(ii)	-	neg	126715-91-1	943.159	4.7862	M+FA-H	C44H34O21	0	74.3	HMDB0039302	-	-	-	-	-	Phenylpropanoids and polyketides	Flavonoids	Biflavonoids and polyflavonoids	-	1.7786	1.7541	1.0761	0.002061	0.04127	6.917	6.833	6.879	6.721	6.874	6.749	6.233	6.162	6.367	6.293	6.845	0.07524	6.361	0.2297
pos_3257	Cytidine 2'-phosphate	metab_2505	yes	down	B(ii)	C03104	pos	85-94-9	341.087	2.49638	M+NH4	C9H14N3O8P	0	69.7	HMDB0011692	-	-	-	-	-	Organic oxygen compounds	Organooxygen compounds	Carbohydrates and carbohydrate conjugates	-	1.7587	1.7495	0.9085	0.003048	0.04961	4.709	5.067	4.969	4.765	4.765	5.054	5.547	5.292	5.555	5.273	4.855	0.1543	5.344	0.2107
pos_3397	Monoiodothyronine	metab_2660	yes	up	B(ii)	-	pos	29354-16-3	417.034	1.68828	M+NH4	C15H14INO4	0	30.8	HMDB0000793	-	-	-	-	-	Organic acids and derivatives	Carboxylic acids and derivatives	Amino acids, peptides, and analogues	-	1.7563	1.6955	1.1021	0.03314	0.1677	6.003	6.153	6.142	6.18	6.227	5.623	5.914	4.785	5.511	6.028	6.141	0.08381	5.572	0.4876
neg_2591	4'-O-Galloylsucrose	metab_5719	yes	up	B(ii)	-	neg	115713-44-5	493.12	1.74453	M-H	C19H26O15	0	64.5	HMDB0039284	-	-	-	-	-	Benzenoids	Benzene and substituted derivatives	Benzoic acids and derivatives	-	1.7478	1.6953	1.0885	0.006081	0.06562	5.901	5.856	5.997	6.016	5.989	5.481	5.683	5.007	5.45	5.72	5.952	0.06941	5.468	0.2843
neg_1236	PURPUROGALLIN-4-CARBOXYLIC ACID	metab_4214	yes	up	B(i)	-	neg	-	263.02	5.61633	M-H	C12H8O7	90.1	0	-	-	-	-	-	-	-	-	-	-	1.7368	1.7447	1.1297	0.04607	0.204	5.789	5.456	5.885	5.127	5.476	5.265	4.201	4.931	5.53	4.623	5.547	0.301	4.91	0.5232
neg_135	Sorbic Acid	metab_4340	yes	down	B(i)	-	neg	110-44-1	93.0337	4.46957	M-H2O-H, M-H	C6H8O2	32.2	0	LMFA01030100;HMDB0029581;HMDB0256823;MJDBOTE0000472	-	-	-	-	-	Lipids and lipid-like molecules	Fatty Acyls	Fatty acids and conjugates	-	1.7345	1.7407	0.8937	0.009551	0.08382	4.683	4.388	4.368	4.604	4.188	4.935	4.712	4.925	5.463	4.837	4.446	0.1982	4.975	0.2875
pos_838	Glycyl-Tyrosine	metab_3772	yes	up	B(ii)	-	pos	658-79-7	256.129	1.06342	M+NH4	C11H14N2O4	0	38.9	HMDB0304778;HMDB0028853	-	-	-	-	-	Organic acids and derivatives	Carboxylic acids and derivatives	Amino acids, peptides, and analogues	-	1.7343	1.7163	1.0848	0.0001843	0.0127	5.409	5.456	5.547	5.448	5.591	5.175	5.093	4.942	4.914	5.18	5.49	0.07576	5.061	0.1263
neg_2247	Thearubigin	metab_5337	yes	up	B(ii)	-	neg	-	947.153	4.0343	M+FA-H	C43H34O22	0	58.7	HMDB0258962	-	-	-	-	-	Benzenoids	Benzene and substituted derivatives	Benzoic acids and derivatives	-	1.7342	1.688	1.0731	0.004273	0.05641	6.98	6.766	6.89	6.89	6.681	6.796	6.273	6.235	6.313	6.258	6.841	0.1176	6.375	0.2369
neg_1989	2-O-(4-Hydroxycinnamoyl)-1,6-di-O-galloyl-beta-D-glucopyranose	metab_5049	yes	up	B(ii)	-	neg	115713-49-0	629.115	5.52915	M-H	C29H26O16	0	76.3	HMDB0039193	-	-	-	-	-	Phenylpropanoids and polyketides	Tannins	Not Available	-	1.7238	1.7286	1.1164	0.03096	0.1615	5.819	5.219	5.729	5.51	5.439	5.427	4.294	5.142	4.813	5.149	5.543	0.2385	4.965	0.4333
pos_3275	2-Galloylglucose	metab_2525	yes	up	B(ii)	-	pos	98917-85-2	333.081	2.37175	M+H	C13H16O10	0	39.7	HMDB0039625	-	-	-	-	-	Benzenoids	Benzene and substituted derivatives	Benzoic acids and derivatives	-	1.7236	1.6772	1.0829	0.002453	0.04445	5.778	5.836	5.862	5.995	5.859	5.411	5.574	5.139	5.283	5.678	5.866	0.07956	5.417	0.2169
neg_2259	Hallacridone	metab_5350	yes	down	B(ii)	-	neg	109897-77-0	659.163	4.0027	2M+FA-H	C18H13NO4	0	43.7	HMDB0029826	-	-	-	-	-	Organoheterocyclic compounds	Quinolines and derivatives	Benzoquinolines	-	1.7216	1.6887	0.9031	0.03578	0.1754	5.092	5.744	5.142	5.563	5.065	5.829	5.334	6.39	6.137	5.771	5.321	0.3114	5.892	0.3995
neg_1	EPIGALLOCATECHIN	metab_3950	yes	down	B(i)	C12136;C09727;C12127	neg	970-73-0;970-74-1;490-46-0	305.067	3.70332	M+Cl, M+FA-H, 2M-H, 3M-H, M-H	C15H14O7	82.2	0	HMDB0302404;HMDB0001871;HMDB0038361;LMPK12020004;HMDB0038365	-	-	map01100;map00941;map01110	Metabolism;Metabolism;Metabolism	Global and overview maps;Biosynthesis of other secondary metabolites;Global and overview maps	Phenylpropanoids and polyketides	Flavonoids	Flavans	Metabolic pathways;Flavonoid biosynthesis;Biosynthesis of secondary metabolites	1.7162	1.6947	0.9484	0.001686	0.03964	8.042	8.355	8.18	8.132	8.104	8.342	8.76	8.765	8.649	8.52	8.163	0.1187	8.607	0.1788
neg_2819	5-Hydroxy-7,3',4'-trimethoxy-8-methylisoflavone 5-neohesperidoside	metab_5972	yes	up	B(ii)	-	neg	87611-94-7	695.226	0.655717	M+FA-H	C31H38O15	0	35.1	HMDB0030627	-	-	-	-	-	Phenylpropanoids and polyketides	Isoflavonoids	Isoflavonoid O-glycosides	-	1.7133	1.7222	1.0898	0.007656	0.0747	6.109	6.439	5.942	5.887	6.2	5.451	5.643	5.337	5.929	5.701	6.116	0.2203	5.612	0.2297
neg_35	1,2,6-Trigalloylglucose	metab_6376	yes	up	B(i)	C04360	neg	79886-49-0	635.09	4.48553	M-2H, M-H, M+Cl	C27H24O18	72.5	0	-	-	-	-	-	-	-	-	-	-	1.7124	1.7072	1.059	0.001823	0.0406	8.367	8.178	8.043	8.364	8.237	7.794	7.543	7.912	7.665	7.981	8.238	0.1362	7.779	0.1785
pos_1176	Delphinidin 3-[6-(4-(Z)-p-coumarylrhamnosyl)glucoside] 5-glucoside	metab_197	yes	down	B(ii)	C16294	pos	-	902.251	3.23243	M+H-H2O	C42H47O23+	0	35.1	HMDB0301991	-	-	map00942	Metabolism	Biosynthesis of other secondary metabolites	Phenylpropanoids and polyketides	Flavonoids	Flavonoid glycosides	Anthocyanin biosynthesis	1.7085	1.7136	0.905	0.03712	0.1786	5.091	6.185	5.57	5.599	5.599	5.823	6.568	5.816	6.472	6.308	5.609	0.3878	6.198	0.3572
pos_586	Adenine	metab_3493	yes	up	B(i)	C00147	pos	73-24-5	136.062	0.65535	M+H, 2M+Na	C5H5N5	81.9	0	PW_C000024;HMDB0000034;MJDBOTE0000759	Nucleic acids	Bases	map01100;map01110;map01232;map00230;map00908	Metabolism;Metabolism;Metabolism;Metabolism;Metabolism	Global and overview maps;Global and overview maps;Global and overview maps;Nucleotide metabolism;Metabolism of terpenoids and polyketides	Organoheterocyclic compounds	Imidazopyrimidines	Purines and purine derivatives	Metabolic pathways;Biosynthesis of secondary metabolites;Nucleotide metabolism;Purine metabolism;Zeatin biosynthesis	1.7052	1.7045	1.0767	0.0001943	0.01308	6.067	5.844	5.931	5.887	6.085	5.455	5.673	5.527	5.436	5.6	5.963	0.1079	5.538	0.09938
neg_1137	Myricetin 3-O-Beta-D-Galactoside 6''-O-Gallate	metab_4104	yes	down	B(i)	-	neg	-	631.094	4.6753	M-H	C28H24O17	63.1	0	-	-	-	-	-	-	-	-	-	-	1.7044	1.671	0.9141	0.03792	0.1813	6.108	6.03	5.702	5.72	6.273	6.361	6.866	6.497	7.017	5.901	5.967	0.2492	6.528	0.4403
neg_2065	Myricetin-3-O-Galactoside	metab_5135	yes	down	B(i)	-	neg	-	479.083	4.92047	M-H	C21H20O13	81	0	-	-	-	-	-	-	-	-	-	-	1.7037	1.6925	0.9447	0.0001675	0.01196	7.15	7.13	7.176	7.243	6.999	7.52	7.513	7.724	7.594	7.433	7.139	0.08913	7.557	0.1094
pos_244	1,2'-Di-O-galloylhamamelofuranose	metab_1597	yes	up	B(ii)	-	pos	90275-98-2	467.082	2.8769	M+H-H2O, M+H	C20H20O14	0	63.2	HMDB0039367	-	-	-	-	-	Benzenoids	Benzene and substituted derivatives	Benzoic acids and derivatives	-	1.6959	1.7132	1.0902	0.0149	0.1085	6.56	6.294	6.17	6.635	6.563	5.933	5.528	6.327	5.648	6.121	6.445	0.2009	5.912	0.3292
pos_3080	1,2-Digalloyl-beta-D-glucopyranose	metab_2309	yes	up	B(ii)	-	pos	115713-50-3	467.082	3.06997	M+H-H2O	C20H20O14	0	57.1	HMDB0039178	-	-	-	-	-	Phenylpropanoids and polyketides	Tannins	Not Available	-	1.6918	1.712	1.0913	0.0152	0.1094	6.494	6.231	6.124	6.529	6.486	5.892	5.369	6.252	5.654	6.033	6.373	0.183	5.84	0.3415
neg_1801	Testosterone enanthate	metab_4842	yes	down	B(ii)	C08157	neg	315-37-7	445.296	6.5589	M+FA-H	C26H40O3	0	37.2	LMST02020075;HMDB0005814	-	-	-	-	-	Lipids and lipid-like molecules	Steroids and steroid derivatives	Steroid esters	-	1.6874	1.6961	0.9034	0.01026	0.08726	4.568	4.608	4.416	5.077	4.676	5.366	4.818	5.346	5.224	5.086	4.669	0.2472	5.168	0.225
neg_2333	Khellol glucoside	metab_5433	yes	up	B(i)	C09011	neg	17226-75-4	407.098	3.76598	M-H	C19H20O10	33.9	0	-	-	-	-	-	-	-	-	-	-	1.6865	1.6634	1.1003	0.01508	0.1091	5.635	5.656	5.556	5.537	5.146	5.271	4.595	5.102	5.26	4.793	5.506	0.2073	5.004	0.2994
pos_1145	2,6-Digalloylglucose	metab_163	yes	up	B(ii)	-	pos	94356-20-4	485.093	3.06233	M+H	C20H20O14	0	49.9	HMDB0039181	-	-	-	-	-	Benzenoids	Benzene and substituted derivatives	Benzoic acids and derivatives	-	1.6829	1.6929	1.0886	0.008016	0.07579	6.254	5.906	5.749	6.204	6.161	5.589	5.245	5.833	5.444	5.697	6.055	0.2173	5.562	0.2274
neg_1771	7alpha-Hydroxycholesterol	metab_4808	yes	down	B(ii)	C03594	neg	566-26-7	447.348	6.65455	M+FA-H	C27H46O2	0	51.6	HMDB0001496	-	-	map01100	Metabolism	Global and overview maps	Lipids and lipid-like molecules	Steroids and steroid derivatives	Cholestane steroids	Metabolic pathways	1.6814	1.7128	0.9093	0.00771	0.07492	5.041	4.78	5.129	5.186	4.773	5.728	5.562	5.613	5.089	5.402	4.982	0.1945	5.479	0.2474
pos_926	Phosphate	metab_3869	yes	down	B(i)	C00009	pos	7664-38-2;14265-44-2	98.9846	1.72675	M+H	H3O4P	42.5	0	PW_C001104;HMDB0001429	-	-	map00195;map02010;map00190	Metabolism;Environmental Information Processing;Metabolism	Energy metabolism;Membrane transport;Energy metabolism	Homogeneous non-metal compounds	Non-metal oxoanionic compounds	Non-metal phosphates	Photosynthesis;ABC transporters;Oxidative phosphorylation	1.6771	1.6818	0.9212	0.0001494	0.01106	4.734	4.795	4.732	4.733	4.844	5.349	5.267	5.096	5.103	5.06	4.767	0.05026	5.175	0.1259
neg_1774	5-Nonadecyl-1,3-benzenediol	metab_4811	yes	down	B(ii)	-	neg	35176-46-6	421.333	6.63075	M+FA-H	C25H44O2	0	38.6	HMDB0030956	-	-	-	-	-	Benzenoids	Phenols	Benzenediols	-	1.6709	1.6995	0.9301	0.0006395	0.02525	5.551	5.76	5.792	5.945	5.747	6.343	6.252	6.057	6.181	6.128	5.759	0.1408	6.192	0.1105
neg_2018	Rutin	metab_5083	yes	down	B(ii)	C05625	neg	153-18-4	609.147	5.2519	M-H	C27H30O16	0	65.9	HMDB0003249;LMPK12112098;HMDB0257021	-	-	map01100;map01110;map00944	Metabolism;Metabolism;Metabolism	Global and overview maps;Global and overview maps;Biosynthesis of other secondary metabolites	Phenylpropanoids and polyketides	Flavonoids	Flavonoid glycosides	Metabolic pathways;Biosynthesis of secondary metabolites;Flavone and flavonol biosynthesis	1.6692	1.6831	0.9329	0.007524	0.07421	6.546	6.758	6.9	6.717	6.388	6.793	7.384	7.078	7.291	7.159	6.662	0.1984	7.141	0.2277
neg_1752	3a,7a-Dihydroxy-5b-cholestane	metab_4787	yes	down	B(ii)	C05452	neg	3862-26-8	449.364	6.76558	M+FA-H	C27H48O2	0	45.3	PW_C002995;HMDB0006893	-	-	map01100	Metabolism	Global and overview maps	Lipids and lipid-like molecules	Steroids and steroid derivatives	Cholestane steroids	Metabolic pathways	1.6677	1.7013	0.9354	0.0006328	0.02525	6.222	6.269	6.325	6.494	6.179	6.88	6.865	6.624	6.69	6.605	6.298	0.1224	6.733	0.1314
neg_1321	3'',6''-Di-O-p-coumaroyltrifolin	metab_4309	yes	up	B(ii)	-	neg	68127-12-8	739.168	5.98253	M-H	C39H32O15	0	76	HMDB0040971	-	-	-	-	-	Phenylpropanoids and polyketides	Flavonoids	Flavonoid glycosides	-	1.6666	1.6927	1.0964	0.03153	0.1636	6.539	6.44	6.588	5.937	6.615	5.798	5.571	5.735	5.642	6.55	6.424	0.2804	5.859	0.396
neg_2488	Pseudobaptigenin	metab_5604	yes	down	B(ii)	C10522	neg	90-29-9	327.051	3.03195	M+FA-H	C16H10O5	0	79.7	LMPK12050053;HMDB0036616	-	-	map00943;map01110	Metabolism;Metabolism	Biosynthesis of other secondary metabolites;Global and overview maps	Phenylpropanoids and polyketides	Isoflavonoids	Isoflav-2-enes	Isoflavonoid biosynthesis;Biosynthesis of secondary metabolites	1.6647	1.6738	0.9227	0.006962	0.07111	5.722	5.684	5.753	5.723	5.212	5.901	6.246	6.316	6.036	5.951	5.619	0.2288	6.09	0.1826
pos_2623	S-(2-Hydroxyethyl)glutathione	metab_1801	yes	up	B(ii)	C14875	pos	28747-20-8	741.182	6.00798	2M+K	C12H21N3O7S	0	36.8	HMDB0062525	-	-	-	-	-	Organic acids and derivatives	Carboxylic acids and derivatives	Amino acids, peptides, and analogues	-	1.6612	1.6799	1.0913	0.02804	0.1522	6.646	6.498	6.663	6.117	6.645	6.007	5.633	5.82	5.758	6.627	6.514	0.2315	5.969	0.3919
neg_2590	Niflumic Acid	metab_5718	yes	down	B(ii)	C13698	neg	4394-00-7	609.126	1.74453	2M+FA-H	C13H9F3N2O2	0	35.4	HMDB0015573;MJDBOTE0001517	-	-	-	-	-	Benzenoids	Benzene and substituted derivatives	Trifluoromethylbenzenes	-	1.6582	1.6744	0.9246	0.02293	0.1376	6.611	6.63	6.765	6.236	5.904	6.808	7.099	6.949	7.235	6.676	6.429	0.353	6.953	0.2228
neg_130	Shikimic Acid	metab_4285	yes	down	B(i)	C00493	neg	138-59-0	173.045	4.46957	M-H2O-H, M-H	C7H10O5	73.6	0	HMDB0003070;MJDBOTE0000801	-	-	map01100;map01110;map01240;map00999;map01230;map00400	Metabolism;Metabolism;Metabolism;Metabolism;Metabolism;Metabolism	Global and overview maps;Global and overview maps;Global and overview maps;Biosynthesis of other secondary metabolites;Global and overview maps;Amino acid metabolism	Organic oxygen compounds	Organooxygen compounds	Alcohols and polyols	Metabolic pathways;Biosynthesis of secondary metabolites;Biosynthesis of cofactors;Biosynthesis of various plant secondary metabolites;Biosynthesis of amino acids;Phenylalanine, tyrosine and tryptophan biosynthesis	1.6579	1.6624	0.9266	0.007943	0.07577	6.217	5.99	5.913	6.103	5.735	6.447	6.245	6.44	6.87	6.333	5.992	0.1838	6.467	0.2405
neg_881	Gallic acid 3-O-(6-galloylglucoside)	metab_6966	yes	up	B(ii)	-	neg	87087-61-4	519.055	3.495	M+Cl	C20H20O14	0	73.6	HMDB0039325	-	-	-	-	-	Phenylpropanoids and polyketides	Tannins	Hydrolyzable tannins	-	1.6577	1.6846	1.0971	0.01582	0.1116	5.958	5.71	5.558	6.005	6.076	5.272	4.917	5.699	5.236	5.592	5.862	0.2186	5.343	0.3109
neg_1902	2''-O-trans-p-Coumaroylastragalin	metab_4954	yes	down	B(ii)	-	neg	137018-32-7	593.13	5.91852	M-H	C30H26O13	0	85.3	HMDB0038766	-	-	-	-	-	Phenylpropanoids and polyketides	Flavonoids	Flavonoid glycosides	-	1.6476	1.6371	0.9403	0.0004661	0.02141	6.222	6.283	6.409	6.272	6.327	6.568	6.889	6.646	6.816	6.597	6.303	0.07026	6.703	0.1413
pos_2823	GOSSYPIN	metab_2023	yes	down	B(i)	C10051	pos	652-78-8	481.098	4.44193	M+H	C21H20O13	86.6	0	-	-	-	-	-	-	-	-	-	-	1.6408	1.6311	0.9492	0.0001629	0.01191	7.216	7.243	7.294	7.363	7.146	7.642	7.628	7.807	7.584	7.538	7.252	0.08161	7.64	0.1018
pos_2898	1-O,2-O,6-O-Trigalloyl-beta-D-glucose	metab_2105	yes	up	B(i)	C04360	pos	79886-49-0	654.13	3.92372	M+NH4	C27H24O18	65.8	0	HMDB0039182	-	-	-	-	-	Phenylpropanoids and polyketides	Tannins	Not Available	-	1.6371	1.6323	1.0589	0.002678	0.04653	7.777	7.63	7.488	7.807	7.71	7.308	7.026	7.37	7.109	7.464	7.682	0.1281	7.255	0.1825
pos_2560	Frangulanine	metab_1731	yes	up	B(ii)	C10003	pos	25350-22-5	518.369	6.20193	M+NH4	C28H44N4O4	0	60.9	HMDB0030199	-	-	-	-	-	Organic acids and derivatives	Carboxylic acids and derivatives	Amino acids, peptides, and analogues	-	1.6345	1.5684	1.0839	0.01385	0.1037	5.728	5.533	5.847	6.168	5.342	5.31	5.306	5.287	5.238	5.263	5.724	0.3142	5.281	0.03051
pos_1154	1-(s-glutathionyl)-2,4-dinitrobenzene	metab_173	yes	down	B(ii)	C11175	pos	26289-39-4	506.121	3.09312	M+CH3OH+H	C16H19N5O10S	0	36.3	HMDB0062528	-	-	-	-	-	Organic acids and derivatives	Carboxylic acids and derivatives	Amino acids, peptides, and analogues	-	1.6321	1.6119	0.9403	0.001196	0.03456	6.143	6.526	6.301	6.29	6.257	6.554	6.827	6.818	6.673	6.642	6.303	0.1391	6.703	0.1176
neg_2158	Sanguiin H1	metab_5238	yes	up	B(ii)	-	neg	82202-99-1	785.085	4.40623	M-H	C34H26O22	0	89.7	HMDB0039272	-	-	-	-	-	Phenylpropanoids and polyketides	Tannins	Hydrolyzable tannins	-	1.6313	1.6582	1.0767	0.034	0.1707	7.817	7.208	7.842	7.558	7.812	7.208	6.411	7.311	7.217	7.365	7.647	0.2715	7.102	0.3922
pos_350	N-[[3-(b-D-Glucopyranosyloxy)-2,3-dihydro-2-oxo-1H-indol-3-yl]acetyl]aspartic acid	metab_2775	yes	down	B(ii)	-	pos	99694-85-6	467.134	5.95348	M+H-H2O, M+H	C20H24N2O12	0	32.7	HMDB0039409	-	-	-	-	-	Organic acids and derivatives	Carboxylic acids and derivatives	Amino acids, peptides, and analogues	-	1.6308	1.6023	0.941	0.0009065	0.03017	6.346	6.104	6.192	6.219	6.306	6.691	6.438	6.808	6.638	6.544	6.233	0.0958	6.624	0.1411
pos_2934	Vitexin	metab_2146	yes	down	B(i)	C01460	pos	3681-93-4	433.113	3.67845	M+H	C21H20O10	74.8	0	HMDB0301980;HMDB0259858;LMPK12110194;MJDBOTE0001252	-	-	map00941;map00944	Metabolism;Metabolism	Biosynthesis of other secondary metabolites;Biosynthesis of other secondary metabolites	Phenylpropanoids and polyketides	Flavonoids	Flavonoid glycosides	Flavonoid biosynthesis;Flavone and flavonol biosynthesis	1.6276	1.6524	0.9202	0.01647	0.1143	5.783	5.94	5.872	5.883	5.238	6.322	6.42	6.407	6.189	5.865	5.743	0.2878	6.241	0.2291
pos_240	Pentaethylene glycol	metab_1553	yes	up	B(i)	-	pos	-	239.149	2.79903	M+H, M+NH4	C10H22O6	60.1	0	HMDB0256256	-	-	-	-	-	Organic oxygen compounds	Organooxygen compounds	Ethers	-	1.6215	1.5724	1.0727	0.0009999	0.03203	5.631	5.569	5.583	5.781	5.328	5.245	5.243	5.16	5.171	5.179	5.578	0.1629	5.2	0.04108
neg_2254	Rumexoside	metab_5345	yes	down	B(ii)	-	neg	-	467.12	4.01068	M+FA-H	C20H22O10	0	42.1	HMDB0036398	-	-	-	-	-	Organic oxygen compounds	Organooxygen compounds	Carbohydrates and carbohydrate conjugates	-	1.621	1.6655	0.9139	0.01981	0.1265	5.546	5.616	5.598	5.634	4.849	5.845	6.293	5.94	5.985	5.745	5.448	0.3368	5.961	0.2067
neg_833	3,4-Methylenedioxybenzaldehyde	metab_6913	yes	down	B(ii)	C10812	neg	120-57-0	149.024	3.1686	M-H	C8H6O3	0	32.4	HMDB0032612	-	-	-	-	-	Organoheterocyclic compounds	Benzodioxoles	Not Available	-	1.614	1.6124	0.9093	0.0039	0.055	4.394	4.362	4.105	4.38	4.01	4.423	4.65	4.73	4.831	4.737	4.25	0.1792	4.674	0.1542
neg_1512	Theaflavin 3,3'-digallate	metab_4521	yes	up	B(ii)	-	neg	30462-35-2	867.142	7.50768	M-H	C43H32O20	0	36.8	HMDB0030551	-	-	-	-	-	Phenylpropanoids and polyketides	Flavonoids	O-methylated flavonoids	-	1.6125	1.5819	1.0759	0.006784	0.07038	5.986	6.144	6.149	5.858	6.073	5.915	5.713	5.356	5.693	5.405	6.042	0.122	5.616	0.2327
pos_1476	Ortho-Hydroxyphenylacetic acid	metab_530	yes	down	B(ii)	C05852	pos	614-75-5	135.044	5.95348	M+H-H2O	C8H8O3	0	48.8	HMDB0000669	-	-	map01100;map00360	Metabolism;Metabolism	Global and overview maps;Amino acid metabolism	Benzenoids	Benzene and substituted derivatives	Phenylacetic acids	Metabolic pathways;Phenylalanine metabolism	1.6069	1.5683	0.9173	0.0008452	0.02918	4.241	4.116	4.021	4.084	4.272	4.559	4.359	4.672	4.572	4.443	4.147	0.1062	4.521	0.1218
neg_2381	Vanillylmandelic Acid	metab_5486	yes	down	B(i)	C05584	neg	13244-77-4;55-10-7	243.051	3.6395	M+FA-H	C9H10O5	40.4	0	HMDB0304531;HMDB0254548;HMDB0000291;PW_C000197;MJDBOTE0001122	-	-	map01100;map00350	Metabolism;Metabolism	Global and overview maps;Amino acid metabolism	Benzenoids	Phenols	Methoxyphenols	Metabolic pathways;Tyrosine metabolism	1.6051	1.6028	0.9187	0.001065	0.03286	4.55	4.379	4.637	4.384	4.369	4.94	5.001	4.906	4.727	4.72	4.464	0.1224	4.859	0.1278
neg_1066	Fukugiside	metab_4025	yes	down	B(ii)	-	neg	-	763.152	4.26472	M+FA-H	C36H30O16	0	61.6	HMDB0252512	-	-	-	-	-	Phenylpropanoids and polyketides	Flavonoids	Biflavonoids and polyflavonoids	-	1.6048	1.5899	0.9436	0.003331	0.05166	6.641	6.936	6.772	6.733	6.64	6.89	7.321	7.324	7.122	7.083	6.745	0.1217	7.148	0.1818
neg_2587	Isochorismate	metab_5714	yes	up	B(ii)	C00885	neg	22642-82-6	271.046	1.75198	M+FA-H	C10H10O6	0	64.6	HMDB0304395	-	-	map01100;map00130;map01110;map01240	Metabolism;Metabolism;Metabolism;Metabolism	Global and overview maps;Metabolism of cofactors and vitamins;Global and overview maps;Global and overview maps	Organic acids and derivatives	Hydroxy acids and derivatives	Beta hydroxy acids and derivatives	Metabolic pathways;Ubiquinone and other terpenoid-quinone biosynthesis;Biosynthesis of secondary metabolites;Biosynthesis of cofactors	1.598	1.5811	1.0674	0.0003169	0.01707	5.936	5.744	5.793	5.899	5.932	5.443	5.477	5.386	5.48	5.669	5.861	0.08714	5.491	0.1063
pos_2825	Myricetin	metab_2025	yes	down	B(i)	C10107	pos	529-44-2	319.045	4.44193	M+H	C15H10O8	89.6	0	LMPK12110001;HMDB0002755;MJDBOTE0000381	-	-	map00941;map01110;map00944	Metabolism;Metabolism;Metabolism	Biosynthesis of other secondary metabolites;Global and overview maps;Biosynthesis of other secondary metabolites	Phenylpropanoids and polyketides	Flavonoids	Flavones	Flavonoid biosynthesis;Biosynthesis of secondary metabolites;Flavone and flavonol biosynthesis	1.5979	1.5919	0.95	0.0002905	0.01639	7.088	7.088	7.183	7.211	6.975	7.482	7.493	7.639	7.435	7.366	7.109	0.09329	7.483	0.1006
pos_2758	Quercetin	metab_1950	yes	down	B(i)	C00389	pos	117-39-5	303.05	4.9142	M+H	C15H10O7	88.7	0	LMPK12110004;HMDB0005794;MJDBOTE0001650	-	-	map01100;map00941;map01110;map00944	Metabolism;Metabolism;Metabolism;Metabolism	Global and overview maps;Biosynthesis of other secondary metabolites;Global and overview maps;Biosynthesis of other secondary metabolites	Phenylpropanoids and polyketides	Flavonoids	Flavones	Metabolic pathways;Flavonoid biosynthesis;Biosynthesis of secondary metabolites;Flavone and flavonol biosynthesis	1.5967	1.6069	0.945	0.001803	0.04031	6.829	7.088	7.036	7.125	6.783	7.192	7.455	7.316	7.445	7.484	6.972	0.1557	7.378	0.1226
pos_93	L-Olivil	metab_3873	yes	down	B(ii)	-	pos	-	359.149	4.44193	M+H-H2O, M+NH4, M+H-2H2O	C20H24O7	0	31.8	HMDB0302804	-	-	-	-	-	Lignans, neolignans and related compounds	Furanoid lignans	Tetrahydrofuran lignans	-	1.5942	1.6023	0.9326	0.005741	0.06341	5.996	5.957	5.977	5.944	5.747	6.266	6.622	6.393	6.476	6.001	5.924	0.1012	6.352	0.235
neg_2340	1,3,6-Trihydroxy-5-methoxyxanthone	metab_5441	yes	down	B(ii)	-	neg	41357-84-0	319.046	3.73475	M+FA-H	C14H10O6	0	48.7	HMDB0041243	-	-	-	-	-	Organoheterocyclic compounds	Benzopyrans	1-benzopyrans	-	1.5936	1.5956	0.9294	0.008514	0.078	5.887	5.819	5.645	5.933	5.396	5.893	6.155	6.373	6.238	6.199	5.736	0.2195	6.172	0.1758
neg_101	Raffinose	metab_3963	yes	up	B(i)	C00492	neg	512-69-6	539.139	0.632383	M+Cl, M+FA-H	C18H32O16	93.2	0	PW_C001805;HMDB0003213;MJDBOTE0001734	-	-	map01100;map02010;map00052	Metabolism;Environmental Information Processing;Metabolism	Global and overview maps;Membrane transport;Carbohydrate metabolism	Organic oxygen compounds	Organooxygen compounds	Carbohydrates and carbohydrate conjugates	Metabolic pathways;ABC transporters;Galactose metabolism	1.5902	1.5762	1.0658	0.003585	0.05333	6.581	6.62	6.413	6.44	6.094	5.931	6.075	5.999	6.097	6.06	6.43	0.2075	6.033	0.06725
neg_973	Betanin	metab_7068	yes	down	B(ii)	C08540	neg	7659-95-2	595.146	3.88455	M+FA-H	C24H26N2O13	0	32.2	HMDB0029408	-	-	map01100;map01110;map00965	Metabolism;Metabolism;Metabolism	Global and overview maps;Global and overview maps;Biosynthesis of other secondary metabolites	Lipids and lipid-like molecules	Prenol lipids	Sesquiterpenoids	Metabolic pathways;Biosynthesis of secondary metabolites;Betalain biosynthesis	1.588	1.595	0.9365	0.01163	0.09272	6.401	6.871	6.53	6.541	6.45	6.702	7.292	6.831	7.192	7.003	6.559	0.1838	7.004	0.2446
pos_1279	Hamamelitannin	metab_311	yes	up	B(ii)	-	pos	469-32-9	467.082	3.92372	M+H-H2O	C20H20O14	0	69.6	HMDB0033785	-	-	-	-	-	Benzenoids	Benzene and substituted derivatives	Benzoic acids and derivatives	-	1.5836	1.5777	1.0592	0.003515	0.05312	7.361	7.217	7.062	7.409	7.278	6.902	6.65	6.988	6.708	7.055	7.266	0.1356	6.86	0.1756
neg_2263	Oxazepam	metab_5355	yes	up	B(i)	C07359	neg	604-75-1	285.044	4.0027	M-H	C15H11ClN2O2	63.8	0	HMDB0014980	-	-	-	-	-	Organoheterocyclic compounds	Benzodiazepines	1,4-benzodiazepines	-	1.5834	1.5416	1.062	0.001016	0.03203	6.346	6.311	6.266	6.215	6.114	6.07	5.975	5.741	5.801	5.838	6.25	0.09108	5.885	0.1345
pos_1483	Phenylacetic acid	metab_538	yes	down	B(ii)	C07086	pos	103-82-2	119.049	6.00018	M+H-H2O	C8H8O2	0	38.6	HMDB0000209;PW_C000135	-	-	map01100;map00360	Metabolism;Metabolism	Global and overview maps;Amino acid metabolism	Benzenoids	Benzene and substituted derivatives	Not Available	Metabolic pathways;Phenylalanine metabolism	1.5832	1.572	0.9256	0.0007729	0.02803	4.723	4.539	4.766	4.65	4.598	5.139	4.951	5.198	4.906	4.951	4.655	0.09167	5.029	0.1302
pos_1297	(6R)-Folinic acid	metab_331	yes	down	B(ii)	C03479	pos	-	491.202	4.08582	M+NH4	C20H23N7O7	0	33.8	HMDB0247218	-	-	map01100;map00670	Metabolism;Metabolism	Global and overview maps;Metabolism of cofactors and vitamins	Organoheterocyclic compounds	Pteridines and derivatives	Pterins and derivatives	Metabolic pathways;One carbon pool by folate	1.5815	1.5169	0.9152	0.04264	0.1937	5.114	5.28	5.307	4.496	5.066	5.071	5.557	5.754	5.45	5.773	5.053	0.328	5.521	0.2856
neg_987	Spinacetin 3-glucoside	metab_7083	yes	down	B(ii)	-	neg	81563-84-0	489.104	3.96352	M-H2O-H	C23H24O13	0	34	LMPK12112900;HMDB0037468	-	-	-	-	-	Phenylpropanoids and polyketides	Flavonoids	Flavonoid glycosides	-	1.5727	1.5374	0.9398	0.005317	0.06117	6.048	6.133	6.247	6.144	6.011	6.279	6.454	6.848	6.416	6.549	6.117	0.09174	6.509	0.2127
pos_3178	2-(3,4-Dihydroxybenzoyloxy)-4,6-dihydroxybenzoate	metab_2417	yes	down	B(ii)	C04524	pos	-	339.071	2.75258	M+CH3OH+H	C14H10O8	0	61.2	HMDB0059651	-	-	-	-	-	Phenylpropanoids and polyketides	Depsides and depsidones	Not Available	-	1.5622	1.5815	0.9076	0.01879	0.123	4.463	4.744	4.5	4.881	4.042	4.81	4.936	5.201	4.986	5.002	4.526	0.3211	4.987	0.1415
neg_333	Catechin 3',5-diglucoside	metab_6358	yes	down	B(ii)	-	neg	105330-54-9	595.167	4.09753	M-H2O-H, M+Cl	C27H34O16	0	59.6	HMDB0037951	-	-	-	-	-	Phenylpropanoids and polyketides	Flavonoids	Flavonoid glycosides	-	1.5617	1.5772	0.9452	9.048e-05	0.008907	6.142	6.245	6.166	6.287	6.047	6.564	6.612	6.474	6.549	6.477	6.177	0.09359	6.535	0.05923
pos_15	Prodelphinidin B	metab_556	yes	down	B(ii)	-	pos	86631-36-9	593.129	1.71137	M+H-H2O, M+NH4, M+H, M+H-2H2O	C30H26O14	0	69.5	HMDB0037652	-	-	-	-	-	Phenylpropanoids and polyketides	Flavonoids	Biflavonoids and polyflavonoids	-	1.5609	1.5816	0.9319	0.03057	0.1609	6.838	6.884	6.992	6.439	6.109	7.049	7.313	7.079	7.348	6.901	6.652	0.3688	7.138	0.1888
neg_1940	Dihydromethysticin	metab_4996	yes	down	B(ii)	C09926	neg	19902-91-1	321.098	5.83122	M+FA-H	C15H16O5	0	35.6	HMDB0030791	-	-	-	-	-	Phenylpropanoids and polyketides	Kavalactones	Not Available	-	1.5594	1.5127	0.9326	0.01338	0.1018	5.876	5.563	5.596	5.711	5.709	6.08	5.844	6.53	5.938	6.117	5.691	0.1227	6.102	0.2632
pos_2853	Theasinensin A	metab_2056	yes	up	B(ii)	C09972	pos	89064-31-3	932.188	4.2792	M+NH4	C44H34O22	0	59.5	LMPK12030006;HMDB0038360	-	-	-	-	-	Phenylpropanoids and polyketides	Tannins	Complex tannins	-	1.5589	1.5144	1.0662	0.009285	0.08222	6.232	6.293	6.35	6.363	6.307	6.266	5.939	5.568	5.835	5.977	6.309	0.05185	5.917	0.252
neg_2839	3,4,5-trihydroxy-6-{3-[(E)-2-(4-hydroxyphenyl)ethenyl]-5-{[3,4,5-trihydroxy-6-(hydroxymethyl)oxan-2-yl]oxy}phenoxy}oxane-2-carboxylic acid	metab_5994	yes	up	B(ii)	-	neg	-	601.137	0.632383	M+Cl	C26H30O14	0	53.7	HMDB0128508	-	-	-	-	-	Phenylpropanoids and polyketides	Stilbenes	Stilbene glycosides	-	1.5538	1.5625	1.0558	0.0004781	0.02143	6.934	6.951	6.685	6.742	6.726	6.382	6.529	6.481	6.475	6.375	6.808	0.1252	6.448	0.06722
neg_606	Glucotropaeolin	metab_6661	yes	up	B(ii)	C02153	neg	499-26-3	444.023	0.913617	M+Cl	C14H19NO9S2	0	77.1	HMDB0038419	-	-	map01210;map01110;map00966	Metabolism;Metabolism;Metabolism	Global and overview maps;Global and overview maps;Biosynthesis of other secondary metabolites	Organic oxygen compounds	Organooxygen compounds	Carbohydrates and carbohydrate conjugates	2-Oxocarboxylic acid metabolism;Biosynthesis of secondary metabolites;Glucosinolate biosynthesis	1.5488	1.4859	1.0814	0.02972	0.158	5.954	5.479	5.68	5.719	5.382	5.542	5.23	4.788	5.157	5.373	5.643	0.2232	5.218	0.2822
pos_2425	PE(18:3(9Z,12Z,15Z)/16:0)	metab_1581	yes	up	B(ii)	C00350	pos	-	678.479	6.4417	M+H-2H2O	C39H72NO8P	0	42.8	HMDB0009154;LMGP02010047;PW_C005202	Lipids	Phospholipids	map01100;map00564;map01110;map00563;map04136	Metabolism;Metabolism;Metabolism;Metabolism;Cellular Processes	Global and overview maps;Lipid metabolism;Global and overview maps;Glycan biosynthesis and metabolism;Transport and catabolism	Lipids and lipid-like molecules	Glycerophospholipids	Glycerophosphoethanolamines	Metabolic pathways;Glycerophospholipid metabolism;Biosynthesis of secondary metabolites;Glycosylphosphatidylinositol (GPI)-anchor biosynthesis;Autophagy - other	1.5469	1.5085	1.0482	0.0002495	0.01493	7.222	7.238	7.327	7.404	7.121	6.948	6.997	6.903	6.857	6.936	7.262	0.1077	6.928	0.05237
neg_1339	Petrosaspongiolide m	metab_4328	yes	down	B(ii)	-	neg	-	505.281	6.18207	M+FA-H	C27H40O6	0	57.5	HMDB0256357	-	-	-	-	-	Lipids and lipid-like molecules	Prenol lipids	Terpene lactones	-	1.5467	1.5636	0.929	0.00287	0.04808	4.967	5.21	5.165	5.354	5.032	5.484	5.677	5.476	5.694	5.364	5.146	0.1521	5.539	0.1417
neg_1857	Lithocholic acid glucuronide	metab_4903	yes	down	B(ii)	C03033	neg	75239-91-7	533.312	6.19807	M-H2O-H	C30H48O9	0	77.4	HMDB0002513;HMDB0254126	-	-	map01100;map00040;map00053;map01240	Metabolism;Metabolism;Metabolism;Metabolism	Global and overview maps;Carbohydrate metabolism;Carbohydrate metabolism;Global and overview maps	Lipids and lipid-like molecules	Steroids and steroid derivatives	Steroidal glycosides	Metabolic pathways;Pentose and glucuronate interconversions;Ascorbate and aldarate metabolism;Biosynthesis of cofactors	1.545	1.5626	0.9265	0.004342	0.05641	5.027	5.03	5.172	5.286	4.815	5.489	5.576	5.58	5.474	5.224	5.066	0.1769	5.468	0.1451
pos_324	HYPEROSIDE	metab_2486	yes	down	B(i)	C10073	pos	482-36-0	465.103	4.93	M+H, M+Na	C21H20O12	94.4	0	HMDB0030775	-	-	-	-	-	Phenylpropanoids and polyketides	Flavonoids	Flavonoid glycosides	-	1.5414	1.5516	0.9475	0.004073	0.05598	6.985	7.294	7.177	7.349	6.962	7.349	7.572	7.491	7.624	7.707	7.153	0.1756	7.549	0.1361
pos_2413	Fucoxanthinol	metab_1568	yes	up	B(ii)	-	pos	-	634.453	6.45713	M+NH4	C40H56O5	0	60	HMDB0252510;LMPR01070055	-	-	-	-	-	Lipids and lipid-like molecules	Prenol lipids	Tetraterpenoids	-	1.5384	1.4989	1.0488	0.0002488	0.01493	7.061	7.066	7.159	7.236	6.945	6.783	6.812	6.73	6.708	6.785	7.094	0.1102	6.764	0.04288
pos_232	4-Hydroxybenzoic acid glucoside	metab_1464	yes	down	B(ii)	-	pos	-	323.076	2.64418	M+Na, M+CH3OH+H	C13H16O8	0	60.4	HMDB0303772	-	-	-	-	-	Organic oxygen compounds	Organooxygen compounds	Carbohydrates and carbohydrate conjugates	-	1.5384	1.5493	0.9381	0.00233	0.04327	5.738	5.916	5.785	5.881	5.49	5.997	6.179	6.169	6.255	6.109	5.762	0.1681	6.142	0.0962
neg_2353	Gentisate Aldehyde	metab_5455	yes	down	B(i)	C05585	neg	1194-98-5	137.024	3.71918	M-H	C7H6O3	53.1	0	HMDB0004062	-	-	map01100;map00350	Metabolism;Metabolism	Global and overview maps;Amino acid metabolism	Organic oxygen compounds	Organooxygen compounds	Carbonyl compounds	Metabolic pathways;Tyrosine metabolism	1.5312	1.5138	0.9373	0.00266	0.04647	5.261	5.586	5.459	5.38	5.354	5.556	5.896	5.89	5.81	5.698	5.408	0.1221	5.77	0.1441
neg_2007	Isoquercitrin	metab_5071	yes	down	B(i)	C05623	neg	482-35-9;21637-25-2	463.088	5.36258	M-H	C21H20O12	91.1	0	HMDB0037362;LMPK12112086;MJDBOTE0000951	-	-	map01100;map01110;map00944	Metabolism;Metabolism;Metabolism	Global and overview maps;Global and overview maps;Biosynthesis of other secondary metabolites	Phenylpropanoids and polyketides	Flavonoids	Flavonoid glycosides	Metabolic pathways;Biosynthesis of secondary metabolites;Flavone and flavonol biosynthesis	1.5307	1.5395	0.9478	0.004149	0.05614	6.96	7.178	7.071	7.254	6.866	7.233	7.443	7.403	7.596	7.601	7.066	0.1577	7.455	0.1527
neg_2873	Netivudine	metab_6032	yes	up	B(ii)	-	neg	-	317.055	0.608583	M+Cl	C12H14N2O6	0	30.4	HMDB0255549	-	-	-	-	-	Nucleosides, nucleotides, and analogues	Pyrimidine nucleosides	Not Available	-	1.53	1.5367	1.068	0.00215	0.04139	5.837	5.748	5.912	5.945	5.935	5.457	5.273	5.611	5.715	5.45	5.875	0.08289	5.501	0.1688
pos_3364	2-Aminohexanedioic Acid	metab_2624	yes	up	B(i)	C00956	pos	1118-90-7	144.066	1.73435	M+H-H2O	C6H11NO4	68.8	0	HMDB0302754;HMDB0000510	-	-	map01100;map00310;map01110;map00300;map01210;map01230	Metabolism;Metabolism;Metabolism;Metabolism;Metabolism;Metabolism	Global and overview maps;Amino acid metabolism;Global and overview maps;Amino acid metabolism;Global and overview maps;Global and overview maps	Organic acids and derivatives	Carboxylic acids and derivatives	Amino acids, peptides, and analogues	Metabolic pathways;Lysine degradation;Biosynthesis of secondary metabolites;Lysine biosynthesis;2-Oxocarboxylic acid metabolism;Biosynthesis of amino acids	1.529	1.4832	1.0719	0.01143	0.0924	5.788	5.734	5.703	5.996	5.834	5.546	5.777	5.307	5.305	5.171	5.811	0.1149	5.421	0.2407
pos_3242	Quercetin 7-glucoside	metab_2489	yes	down	B(ii)	C12639	pos	-	482.13	2.55093	M+NH4	C21H20O12	0	83.6	HMDB0302151	-	-	-	-	-	Phenylpropanoids and polyketides	Flavonoids	Flavonoid glycosides	-	1.5267	1.5409	0.9389	0.01143	0.0924	6.457	6.445	6.487	6.537	6.013	6.657	7.005	7.018	6.667	6.672	6.388	0.2124	6.804	0.1898
neg_1262	Apigenin 7-(6''-malonylglucoside)	metab_4243	yes	up	B(ii)	C10020	neg	-	533.094	5.79933	M-H	C24H22O14	0	62.9	LMPK12110373;HMDB0301863	-	-	-	-	-	Phenylpropanoids and polyketides	Flavonoids	Flavonoid glycosides	-	1.5226	1.5066	1.0855	0.02616	0.1469	5.746	5.4	5.695	5.455	5.257	5.374	4.69	5.125	4.879	5.318	5.511	0.2053	5.077	0.2907
pos_3378	7-Aminomethyl-7-carbaguanine	metab_2639	yes	up	B(ii)	C16675	pos	-	180.087	1.72675	M+H	C7H9N5O	0	53	HMDB0011690	-	-	map01100;map00790	Metabolism;Metabolism	Global and overview maps;Metabolism of cofactors and vitamins	Organoheterocyclic compounds	Pyrrolopyrimidines	Pyrrolo[2,3-d]pyrimidines	Metabolic pathways;Folate biosynthesis	1.5206	1.4839	1.0666	0.003541	0.05322	5.601	5.728	5.757	5.782	5.787	5.442	5.489	5.12	5.256	5.559	5.731	0.07632	5.373	0.1806
neg_1947	Epitheaflagallin 3-O-gallate	metab_5003	yes	up	B(ii)	-	neg	102067-92-5	551.084	5.81527	M-H	C27H20O13	0	53.7	HMDB0033288	-	-	-	-	-	Benzenoids	Benzene and substituted derivatives	Benzoic acids and derivatives	-	1.5078	1.5012	1.0596	0.007721	0.07492	6.929	6.888	6.992	6.637	6.877	6.746	6.454	6.46	6.549	6.179	6.864	0.135	6.478	0.2043
pos_1374	Tulipanin	metab_417	yes	down	B(i)	C16315	pos	-	611.161	4.79745	M+	C27H31O16+	93.5	0	LMPK12010282	-	-	map00942	Metabolism	Biosynthesis of other secondary metabolites	-	-	-	Anthocyanin biosynthesis	1.5028	1.5137	0.9465	0.007271	0.07338	6.721	6.914	7.058	6.89	6.641	6.968	7.46	7.194	7.284	7.256	6.845	0.165	7.232	0.1778
neg_1949	Furo[3,2-c]pyran-4-one	metab_5005	yes	down	B(ii)	-	neg	-	317.031	5.81527	2M+FA-H	C7H4O3	0	42.4	HMDB0252541	-	-	-	-	-	Organoheterocyclic compounds	Furopyrans	Not Available	-	1.5024	1.4711	0.9433	0.001084	0.03294	5.583	5.57	5.424	5.561	5.55	5.893	5.707	6.05	5.933	5.772	5.538	0.06437	5.871	0.1353
neg_1054	Taxifolin	metab_4012	yes	down	B(i)	C01617	neg	480-18-2	303.051	4.22488	M-H	C15H12O7	73.1	0	LMPK12140721;HMDB0303943;HMDB0242509;MJDBOTE0000803	-	-	map01100;map00941;map01110	Metabolism;Metabolism;Metabolism	Global and overview maps;Biosynthesis of other secondary metabolites;Global and overview maps	Phenylpropanoids and polyketides	Flavonoids	Flavans	Metabolic pathways;Flavonoid biosynthesis;Biosynthesis of secondary metabolites	1.4878	1.4748	0.9412	0.00245	0.04445	5.588	5.613	5.508	5.56	5.35	5.645	5.809	5.963	5.992	5.936	5.524	0.1047	5.869	0.1433
pos_2700	Clomocycline	metab_1887	yes	up	B(ii)	-	pos	1181-54-0	553.098	5.4773	M+2Na-H	C23H25ClN2O9	0	52.7	HMDB0014596;PW_C008960	-	-	-	-	-	Phenylpropanoids and polyketides	Tetracyclines	Not Available	-	1.4855	1.4755	1.071	0.01568	0.1112	6.102	5.982	6.132	5.766	5.968	5.947	5.549	5.616	5.616	5.237	5.99	0.1444	5.593	0.2524
neg_1921	THEAFLAVIN DIGALLATE	metab_4975	yes	up	B(i)	-	neg	-	867.142	5.87072	M-H	C43H32O20	78	0	-	-	-	-	-	-	-	-	-	-	1.4761	1.4622	1.0501	0.008668	0.07869	7.712	7.838	7.832	7.542	7.887	7.6	7.391	7.143	7.566	7.26	7.762	0.1389	7.392	0.1954
pos_928	Hypoxanthine	metab_3871	yes	up	B(i)	C00262	pos	68-94-0	137.046	1.72675	M+H	C5H4N4O	69.7	0	HMDB0000157;PW_C000102	-	-	map01100;map01232;map00230	Metabolism;Metabolism;Metabolism	Global and overview maps;Global and overview maps;Nucleotide metabolism	Organoheterocyclic compounds	Imidazopyrimidines	Purines and purine derivatives	Metabolic pathways;Nucleotide metabolism;Purine metabolism	1.4737	1.461	1.0692	0.004331	0.05641	5.497	5.341	5.399	5.23	5.423	5.183	4.963	4.821	4.954	5.228	5.378	0.09999	5.03	0.1708
neg_2402	3,4-Dihydroxyphenylethanol-4-diglucoside	metab_5510	yes	down	B(ii)	-	neg	-	499.146	3.543	M+Na-2H	C20H30O13	0	31.1	HMDB0302799	-	-	-	-	-	Organic oxygen compounds	Organooxygen compounds	Carbohydrates and carbohydrate conjugates	-	1.4703	1.4953	0.9077	0.04741	0.2081	4.91	4.528	4.298	4.876	4.298	5.338	4.65	5.091	5.389	4.773	4.582	0.2991	5.048	0.33
pos_1025	1,6-anhydro-N-acetyl-beta-muramate	metab_30	yes	down	B(ii)	C19769	pos	-	313.055	2.53535	M+K	C11H16NO7-	0	50.1	HMDB0304012	-	-	map01100;map00520;map01250	Metabolism;Metabolism;Metabolism	Global and overview maps;Carbohydrate metabolism;Global and overview maps	Organoheterocyclic compounds	Oxepanes	Not Available	Metabolic pathways;Amino sugar and nucleotide sugar metabolism;Biosynthesis of nucleotide sugars	1.4652	1.4543	0.9287	0.01196	0.09456	4.77	4.823	4.87	4.938	4.828	5.027	5.537	5.438	5.066	5.022	4.846	0.06272	5.218	0.2494
neg_1203	6-O-Acetylarbutin	metab_4178	yes	down	B(ii)	-	neg	10338-88-2	295.082	5.20463	M-H2O-H	C14H18O8	0	55.8	HMDB0034060	-	-	-	-	-	Organic oxygen compounds	Organooxygen compounds	Carbohydrates and carbohydrate conjugates	-	1.4648	1.4746	0.9368	0.01341	0.1018	5.583	5.803	5.675	5.901	5.778	6.459	6.173	6.235	6.008	5.805	5.748	0.1226	6.136	0.2458
neg_2432	Chicoric acid	metab_5543	yes	up	B(ii)	C10437	neg	70831-56-0;52248-48-3	509.049	3.35832	M+Cl	C22H18O12	0	40.8	HMDB0033938;HMDB0002375	-	-	-	-	-	Organic acids and derivatives	Carboxylic acids and derivatives	Tetracarboxylic acids and derivatives	-	1.449	1.4334	1.0759	0.02086	0.1304	5.571	5.288	5.408	5.529	5.402	5.012	4.748	4.922	5.107	5.491	5.44	0.1124	5.056	0.2769
neg_538	Methyl sulfate	metab_6585	yes	down	B(ii)	C02704	neg	75-93-4	110.975	0.655717	M-H	CH4O4S	0	35.4	HMDB0303684;HMDB0254614	-	-	-	-	-	Organic acids and derivatives	Organic sulfuric acids and derivatives	Sulfuric acid esters	-	1.4461	1.4521	0.953	5.558e-05	0.006332	6.047	6.005	6.02	6.021	6.02	6.421	6.313	6.319	6.189	6.355	6.023	0.01503	6.32	0.08447
pos_2942	Coumarinic acid	metab_2155	yes	down	B(ii)	C05838	pos	495-79-4	147.044	3.66303	M+H-H2O	C9H8O3	0	47	HMDB0041592;HMDB0304296	-	-	map01110;map00999	Metabolism;Metabolism	Global and overview maps;Biosynthesis of other secondary metabolites	Phenylpropanoids and polyketides	Cinnamic acids and derivatives	Hydroxycinnamic acids and derivatives	Biosynthesis of secondary metabolites;Biosynthesis of various plant secondary metabolites	1.4385	1.4439	0.9503	0.0003017	0.01663	5.868	5.886	5.939	5.996	5.777	6.224	6.157	6.221	6.307	6.097	5.893	0.08186	6.201	0.07884
neg_2086	Catechin 7-glucoside	metab_5158	yes	down	B(ii)	C09617	neg	65597-47-9	433.114	4.80195	M-H2O-H	C21H24O11	0	53.8	HMDB0037949	-	-	-	-	-	Phenylpropanoids and polyketides	Flavonoids	Flavonoid glycosides	-	1.4384	1.4565	0.9402	0.002099	0.04127	5.247	5.251	5.382	5.447	5.081	5.517	5.76	5.628	5.618	5.563	5.281	0.1413	5.617	0.09131
pos_2731	Curcumin I	metab_1921	yes	down	B(ii)	C10443	pos	458-37-7;91884-86-5;84765-67-3	397.165	5.18013	M+H	C23H24O6	0	40.8	HMDB0034401;HMDB0002269;HMDB0039611	-	-	map01110;map00945	Metabolism;Metabolism	Global and overview maps;Biosynthesis of other secondary metabolites	Phenylpropanoids and polyketides	Diarylheptanoids	Linear diarylheptanoids	Biosynthesis of secondary metabolites;Stilbenoid, diarylheptanoid and gingerol biosynthesis	1.4372	1.4332	0.9466	0.0008648	0.02944	5.537	5.695	5.471	5.582	5.464	5.943	5.915	5.924	5.828	5.707	5.55	0.09444	5.863	0.09786
neg_777	Glutamylproline	metab_6850	yes	down	B(ii)	-	neg	41745-47-5	289.104	1.9888	M+FA-H	C10H16N2O5	0	67.8	HMDB0028827	-	-	-	-	-	Organic acids and derivatives	Carboxylic acids and derivatives	Amino acids, peptides, and analogues	-	1.4354	1.3865	0.9396	0.007003	0.0714	5.024	5.126	5.096	4.798	5.33	5.4	5.324	5.382	5.506	5.395	5.075	0.1919	5.401	0.06578
neg_2356	6-[2,3-Dihydroxy-1-(hydroxymethyl)propyl]-1,2-dihydro-7-hydroxy-9-methoxy-cyclopenta[c][1]benzopyran-3,4-dione	metab_5458	yes	down	B(ii)	C19590	neg	-	395.098	3.71122	M+FA-H	C17H18O8	0	33.3	HMDB0062427	-	-	-	-	-	Phenylpropanoids and polyketides	Coumarins and derivatives	Not Available	-	1.4299	1.4035	0.9471	0.002525	0.04492	5.439	5.747	5.617	5.525	5.614	5.753	6.007	6.005	5.919	5.817	5.588	0.115	5.9	0.113
pos_2633	5-Hydroxy-2-(4-methoxyphenyl)-8-(3-methylbut-2-enyl)-7-[3,4,5-trihydroxy-6-(hydroxymethyl)oxan-2-yl]oxy-3-(3,4,5-trihydroxy-6-methyloxan-2-yl)oxychromen-4-one	metab_1812	yes	down	B(ii)	-	pos	-	677.246	5.96908	M+H	C33H40O15	0	51.7	HMDB0246694	-	-	-	-	-	Phenylpropanoids and polyketides	Flavonoids	Flavonoid glycosides	-	1.4265	1.4394	0.9269	0.04616	0.2041	5.603	5.642	5.36	5.725	4.929	5.69	5.561	6.012	6.177	5.973	5.452	0.3224	5.882	0.2508
neg_1412	3-Caffeoyl-1,5-quinolactone	metab_4410	yes	down	B(ii)	-	neg	-	357.059	6.68615	M+Na-2H	C16H16O8	0	47.6	HMDB0029287	-	-	-	-	-	Phenylpropanoids and polyketides	Cinnamic acids and derivatives	Hydroxycinnamic acids and derivatives	-	1.4236	1.3757	0.9395	0.01729	0.1173	5.178	5.565	5.386	5.104	5.541	5.47	5.751	5.716	5.891	5.674	5.355	0.2085	5.7	0.1521
neg_2947	N-Acetyl-L-phenylalanine	metab_6114	yes	up	B(ii)	C03519	neg	2018-61-3	228.064	0.568883	M+Na-2H	C11H13NO3	0	44.8	HMDB0000512	-	-	map01100;map00360	Metabolism;Metabolism	Global and overview maps;Amino acid metabolism	Organic acids and derivatives	Carboxylic acids and derivatives	Amino acids, peptides, and analogues	Metabolic pathways;Phenylalanine metabolism	1.4048	1.4352	1.079	0.009437	0.08319	4.918	4.756	4.795	4.691	5.15	4.68	4.301	4.571	4.415	4.565	4.862	0.181	4.506	0.1486
pos_2788	(R)-Bitalin A	metab_1983	yes	down	B(ii)	-	pos	35844-67-8	219.102	4.71972	M+H	C13H14O3	0	42.8	HMDB0040358	-	-	-	-	-	Benzenoids	Benzene and substituted derivatives	Acetophenones	-	1.4031	1.3775	0.951	0.0005686	0.02355	5.527	5.643	5.458	5.519	5.612	5.844	5.876	5.91	5.873	5.685	5.552	0.07509	5.838	0.08835
pos_1258	Epicatechin	metab_288	yes	down	B(i)	C06562;C09727	pos	154-23-4;490-46-0	291.086	3.76267	M+H	C15H14O6	78.7	0	LMPK12020003;HMDB0001871;HMDB0002780	-	-	map01100;map00941;map01110	Metabolism;Metabolism;Metabolism	Global and overview maps;Biosynthesis of other secondary metabolites;Global and overview maps	Phenylpropanoids and polyketides	Flavonoids	Flavans	Metabolic pathways;Flavonoid biosynthesis;Biosynthesis of secondary metabolites	1.3999	1.3733	0.9611	0.00211	0.04127	7.221	7.517	7.38	7.273	7.439	7.545	7.729	7.644	7.77	7.632	7.366	0.1206	7.664	0.08818
neg_2427	Theogallinin	metab_5537	yes	up	B(ii)	-	neg	144207-58-9	799.138	3.39032	M-H	C36H32O21	0	52.2	HMDB0040434	-	-	-	-	-	Phenylpropanoids and polyketides	Tannins	Complex tannins	-	1.3978	1.3971	1.0625	0.01354	0.1025	5.955	5.767	5.941	5.79	5.974	5.894	5.309	5.528	5.574	5.388	5.885	0.09876	5.539	0.2252
neg_2216	Esculetin	metab_5303	yes	down	B(i)	C09263	neg	305-01-1	177.019	4.18498	M-H	C9H6O4	94.8	0	HMDB0030819;MJDBOTE0000366	-	-	map01110;map00999	Metabolism;Metabolism	Global and overview maps;Biosynthesis of other secondary metabolites	Phenylpropanoids and polyketides	Coumarins and derivatives	Hydroxycoumarins	Biosynthesis of secondary metabolites;Biosynthesis of various plant secondary metabolites	1.3954	1.4106	0.9359	0.001412	0.03738	4.495	4.63	4.536	4.645	4.333	4.869	4.847	4.83	4.92	4.722	4.528	0.1257	4.838	0.07293
pos_863	D-Arabinono-1,4-lactone	metab_3800	yes	down	B(ii)	C00652	pos	2782-09-04	190.071	1.21723	M+ACN+H	C5H8O5	0	51.1	HMDB0302833	-	-	map01100;map00053	Metabolism;Metabolism	Global and overview maps;Carbohydrate metabolism	Organic oxygen compounds	Organooxygen compounds	Carbohydrates and carbohydrate conjugates	Metabolic pathways;Ascorbate and aldarate metabolism	1.3951	1.3817	0.9377	0.004424	0.05697	4.65	4.66	4.974	4.807	4.7	5.068	5.088	5.252	4.926	5.034	4.758	0.1359	5.074	0.1178
pos_1278	Beta-D-Glucopyranuronic acid	metab_310	yes	up	B(ii)	C08350	pos	29315-53-5	297.06	3.92372	M+H-H2O	C13H14O9	0	32.1	HMDB0010314	-	-	-	-	-	Organic oxygen compounds	Organooxygen compounds	Carbohydrates and carbohydrate conjugates	-	1.3895	1.3757	1.056	0.002164	0.04139	5.77	5.618	5.466	5.801	5.714	5.378	5.32	5.391	5.303	5.474	5.674	0.1353	5.373	0.06762
neg_2173	Marmesin	metab_5255	yes	down	B(ii)	C09276;C09278	neg	13849-08-6	245.082	4.32772	M-H	C14H14O4	0	71.6	HMDB0302268;HMDB0030786	-	-	map01110;map00999	Metabolism;Metabolism	Global and overview maps;Biosynthesis of other secondary metabolites	Phenylpropanoids and polyketides	Coumarins and derivatives	Furanocoumarins	Biosynthesis of secondary metabolites;Biosynthesis of various plant secondary metabolites	1.3895	1.3433	0.9447	0.01461	0.1073	5.385	5.723	5.572	5.296	5.708	5.673	5.897	5.859	6.049	5.829	5.537	0.191	5.861	0.1353
pos_2858	EPIAFZELECHIN (2R,3R)(-)	metab_2061	yes	down	B(i)	-	pos	-	275.091	4.25593	M+H	C15H14O5	40.4	0	-	-	-	-	-	-	-	-	-	-	1.389	1.3992	0.9368	0.01921	0.1248	5.496	5.469	5.575	5.334	4.97	5.776	5.755	5.864	5.77	5.492	5.369	0.2394	5.731	0.1402
pos_1331	Tuliposide B	metab_370	yes	down	B(ii)	C08570	pos	19870-33-8	627.156	4.39538	2M+K	C11H18O9	0	63.8	LMFA13010038;HMDB0303141	-	-	-	-	-	Organic oxygen compounds	Organooxygen compounds	Carbohydrates and carbohydrate conjugates	-	1.3876	1.393	0.9455	0.01753	0.1184	6.085	6.153	6.57	6.172	5.921	6.384	6.553	6.549	6.71	6.486	6.18	0.2393	6.536	0.1185
neg_1929	Curcumin monoglucoside	metab_4983	yes	down	B(ii)	C17749	neg	-	529.172	5.85485	M-H	C27H30O11	0	66.2	HMDB0304303	-	-	map01110;map00945	Metabolism;Metabolism	Global and overview maps;Biosynthesis of other secondary metabolites	Phenylpropanoids and polyketides	Flavonoids	Flavonoid glycosides	Biosynthesis of secondary metabolites;Stilbenoid, diarylheptanoid and gingerol biosynthesis	1.3801	1.4096	0.9287	0.04273	0.194	5.197	4.94	5.254	5.42	5.095	5.95	5.469	5.867	5.171	5.438	5.181	0.1789	5.579	0.3235
pos_2935	Tetramethoxyluteolin	metab_2147	yes	down	B(ii)	-	pos	-	360.144	3.67845	M+NH4	C19H18O6	0	55.2	HMDB0301862	-	-	-	-	-	Phenylpropanoids and polyketides	Flavonoids	O-methylated flavonoids	-	1.3789	1.4222	0.9261	0.04373	0.1972	5.267	5.527	5.264	5.165	4.637	5.518	5.792	5.378	5.812	5.426	5.172	0.3277	5.585	0.2045
neg_2115	Luteoforol	metab_5191	yes	down	B(ii)	C05907	neg	24897-98-1	325.049	4.60408	M+Cl	C15H14O6	0	51.9	LMPK12020170;HMDB0041310	-	-	map00941	Metabolism	Biosynthesis of other secondary metabolites	Phenylpropanoids and polyketides	Flavonoids	Flavans	Flavonoid biosynthesis	1.378	1.3412	0.9419	0.02344	0.1386	5.308	5.773	5.568	5.329	5.763	5.693	6.04	5.785	6.042	5.889	5.548	0.2252	5.89	0.1546
pos_263	1,6-bis-O-Galloyl-Beta-D-Glucose	metab_1808	yes	up	B(i)	C04101	pos	-	502.119	3.1548	M+NH4, M+Na	C20H20O14	82.3	0	HMDB0302910	-	-	-	-	-	Phenylpropanoids and polyketides	Tannins	Not Available	-	1.3742	1.3781	1.0461	0.005578	0.06234	7.381	7.137	6.995	7.217	7.261	6.94	6.732	6.971	6.764	6.995	7.198	0.1439	6.881	0.1229
pos_2895	Icariside B5	metab_2102	yes	down	B(i)	-	pos	-	389.217	3.93933	M+H	C19H32O8	65.3	0	-	-	-	-	-	-	-	-	-	-	1.3728	1.3517	0.946	0.007597	0.07464	5.488	5.645	5.405	5.265	5.43	5.779	5.911	5.804	5.77	5.528	5.447	0.1378	5.758	0.1403
neg_677	Glycerophosphoinositol	metab_6739	yes	up	B(ii)	C01225	neg	129830-95-1	333.06	1.27798	M-H	C9H19O11P	0	45.4	HMDB0011649	-	-	-	-	-	Lipids and lipid-like molecules	Glycerophospholipids	Glycerophosphoinositols	-	1.3713	1.4038	1.067	0.02562	0.1455	6.094	5.859	5.555	5.937	5.702	5.348	5.434	5.793	5.52	5.22	5.829	0.2087	5.463	0.2151
pos_1407	Cytidine 2',3'-cyclic phosphate	metab_454	yes	up	B(ii)	C00127	pos	15718-51-1	652.115	5.14865	2M+ACN+H	C9H12N3O7P	0	36.3	HMDB0011691	-	-	map01100;map00480;map01240	Metabolism;Metabolism;Metabolism	Global and overview maps;Metabolism of other amino acids;Global and overview maps	Organic acids and derivatives	Carboxylic acids and derivatives	Amino acids, peptides, and analogues	Metabolic pathways;Glutathione metabolism;Biosynthesis of cofactors	1.3684	1.3927	1.0635	0.02739	0.15	6.241	5.849	6.245	6.213	6.447	5.865	5.549	5.918	5.695	6.118	6.199	0.2169	5.829	0.2174
pos_1058	6-hydroxy-2-cyclohexen-one-carboxylate	metab_66	yes	down	B(ii)	-	pos	-	155.034	2.65182	M+	C7H7O4-	0	37.8	HMDB0304226	-	-	-	-	-	Organic oxygen compounds	Organooxygen compounds	Carbonyl compounds	-	1.3657	1.3659	0.9391	0.001576	0.03857	4.477	4.505	4.49	4.56	4.314	4.575	4.803	4.813	4.807	4.799	4.469	0.09252	4.759	0.1031
neg_1419	4alpha-carboxy-5alpha-cholesta-8,24-dien-3beta-ol	metab_4417	yes	down	B(ii)	C22112	neg	-	427.322	6.76558	M-H	C28H44O3	0	68.5	LMST01010152;HMDB0304192;HMDB0062385	-	-	map01100;map01110;map00100	Metabolism;Metabolism;Metabolism	Global and overview maps;Global and overview maps;Lipid metabolism	Lipids and lipid-like molecules	Steroids and steroid derivatives	Cholestane steroids	Metabolic pathways;Biosynthesis of secondary metabolites;Steroid biosynthesis	1.364	1.3778	0.9398	0.02225	0.1351	5.624	5.665	5.666	5.823	5.34	6.154	6.049	6.217	5.768	5.727	5.623	0.1759	5.983	0.2236
pos_675	N6-Methylagmatine	metab_3592	yes	up	B(ii)	-	pos	77414-15-4	145.145	0.51965	M+H	C6H16N4	0	36.9	HMDB0039252	-	-	-	-	-	Organic nitrogen compounds	Organonitrogen compounds	Guanidines	-	1.3607	1.3472	1.0569	0.001291	0.03653	5.394	5.109	5.262	5.192	5.212	4.969	4.861	4.893	4.985	5.054	5.234	0.1051	4.952	0.07656
pos_1249	Vicenin 2	metab_278	yes	down	B(i)	C10195	pos	23666-13-9	595.166	3.67845	M+H	C27H30O15	73.8	0	LMPK12110218;HMDB0030708	-	-	-	-	-	Phenylpropanoids and polyketides	Flavonoids	Flavonoid glycosides	-	1.3569	1.4201	0.9398	0.04649	0.2052	6.598	6.848	6.637	6.715	6.146	7.259	7.314	6.623	7.082	6.778	6.589	0.2653	7.011	0.3011
neg_2553	Epsilon-Caprolactone	metab_5677	yes	down	B(ii)	C01880	neg	823-22-3;502-44-3	159.066	1.86217	M+FA-H	C6H10O2	0	48.1	HMDB0060476;HMDB0000453	-	-	-	-	-	Organoheterocyclic compounds	Lactones	Not Available	-	1.3501	1.3463	0.9329	0.01158	0.09266	4.545	4.425	4.31	4.701	4.332	4.656	4.852	5.012	4.683	4.714	4.463	0.1624	4.784	0.1486
pos_11	Glucose ketone	metab_112	yes	up	B(ii)	-	pos	-	171.029	1.72675	M+H-2H2O, 2M+ACN+Na, 2M+NH4, M+ACN+H	C7H10O7	0	34.6	HMDB0252777	-	-	-	-	-	Organoheterocyclic compounds	Oxepanes	Not Available	-	1.3487	1.3332	1.0417	0.007499	0.07416	7.421	7.481	7.534	7.576	7.565	7.342	7.228	7.199	6.923	7.376	7.515	0.06455	7.214	0.1788
pos_1653	Chenodeoxycholylarginine	metab_727	yes	up	B(ii)	-	pos	-	590.427	6.47257	M+ACN+H	C30H52N4O5	0	55	HMDB0242396	-	-	-	-	-	Lipids and lipid-like molecules	Steroids and steroid derivatives	Bile acids, alcohols and derivatives	-	1.3456	1.3139	1.0361	9.726e-05	0.008907	7.117	7.133	7.194	7.237	7.091	6.94	6.964	6.871	6.841	6.914	7.155	0.05973	6.906	0.04979
pos_902	5-Deoxy-D-ribose	metab_3843	yes	up	B(ii)	C22288	pos	-	176.092	1.47145	M+ACN+H	C5H10O4	0	59.2	HMDB0246776	-	-	-	-	-	Organic oxygen compounds	Organooxygen compounds	Carbohydrates and carbohydrate conjugates	-	1.3441	1.3097	1.0483	0.003672	0.05341	6.042	6.102	6.104	6.155	5.982	6.034	5.757	5.793	5.73	5.672	6.077	0.06637	5.797	0.1395
neg_1078	Agrocin 84	metab_4038	yes	down	B(ii)	-	neg	59111-78-3	747.158	4.32772	M+FA-H	C22H36N6O16P2	0	51.5	HMDB0030532	-	-	-	-	-	Organoheterocyclic compounds	Imidazopyrimidines	Purines and purine derivatives	-	1.344	1.3115	0.9653	0.001787	0.04031	7.384	7.628	7.515	7.378	7.55	7.641	7.8	7.792	7.829	7.741	7.491	0.1085	7.76	0.07401
pos_3211	Paraxanthine	metab_2455	yes	up	B(ii)	C13747	pos	611-59-6	213.098	2.62858	M+CH3OH+H	C7H8N4O2	0	37.3	HMDB0001860;PW_C001234	-	-	map01100;map01110;map00232	Metabolism;Metabolism;Metabolism	Global and overview maps;Global and overview maps;Biosynthesis of other secondary metabolites	Organoheterocyclic compounds	Imidazopyrimidines	Purines and purine derivatives	Metabolic pathways;Biosynthesis of secondary metabolites;Caffeine metabolism	1.3397	1.3175	1.0555	0.0009585	0.0312	5.049	5.03	5.002	5.181	5.052	4.883	4.843	4.855	4.653	4.748	5.063	0.0689	4.797	0.0949
pos_2504	Coproporphyrin I	metab_1669	yes	down	B(ii)	C05768;C05769	pos	31110-56-2;531-14-6;15569-30-9	687.302	6.31798	M+CH3OH+H	C36H38N4O8	0	79.4	HMDB0000643;HMDB0002158;HMDB0011680;PW_C000502	-	-	map01100;map01110;map00860	Metabolism;Metabolism;Metabolism	Global and overview maps;Global and overview maps;Metabolism of cofactors and vitamins	Organoheterocyclic compounds	Tetrapyrroles and derivatives	Porphyrins	Metabolic pathways;Biosynthesis of secondary metabolites;Porphyrin metabolism	1.3353	1.3551	0.9352	0.0497	0.2144	5.829	5.478	5.628	5.973	5.181	5.905	5.684	6.122	6.234	6.087	5.618	0.3086	6.007	0.2156
pos_2833	Gentiopicroside	metab_2034	yes	up	B(ii)	C09782	pos	20831-76-9	374.144	4.39538	M+NH4	C16H20O9	0	54.2	HMDB0252696	-	-	map01110;map00902	Metabolism;Metabolism	Global and overview maps;Metabolism of terpenoids and polyketides	Organic oxygen compounds	Organooxygen compounds	Carbohydrates and carbohydrate conjugates	Biosynthesis of secondary metabolites;Monoterpenoid biosynthesis	1.3134	1.3283	1.0531	0.03186	0.1647	6.737	6.718	7.228	6.959	7.069	6.571	6.252	6.737	6.778	6.624	6.942	0.218	6.592	0.2079
pos_997	Dantrolene	metab_3947	yes	up	B(ii)	C06939	pos	7261-97-4	315.071	2.21767	M+H	C14H10N4O5	0	60.9	HMDB0015350	-	-	-	-	-	Organoheterocyclic compounds	Azolidines	Imidazolidines	-	1.3128	1.303	1.0413	0.0006812	0.02621	6.574	6.364	6.414	6.544	6.534	6.222	6.215	6.247	6.154	6.307	6.486	0.09173	6.229	0.05569
pos_3135	Palatinose	metab_2370	yes	up	B(ii)	C01742	pos	13718-94-0	406.134	2.90808	M+ACN+Na	C12H22O11	0	49.3	HMDB0256083	Carbohydrates	Oligosaccharides	-	-	-	Organic oxygen compounds	Organooxygen compounds	Carbohydrates and carbohydrate conjugates	-	1.3092	1.2728	1.0498	0.005479	0.06214	5.783	5.626	5.893	5.699	5.554	5.598	5.397	5.372	5.404	5.428	5.711	0.1327	5.44	0.09062
neg_2560	3-Deazaadenosine	metab_5685	yes	down	B(ii)	C01736	neg	550-33-4	265.093	1.83088	M-H	C11H14N4O4	0	38.3	HMDB0029956;HMDB0245849	-	-	-	-	-	Nucleosides, nucleotides, and analogues	Purine nucleosides	Not Available	-	1.3041	1.2967	0.9291	0.03245	0.1658	4.057	4.639	4.157	4.542	4.477	4.822	4.787	4.759	4.699	4.472	4.374	0.2534	4.708	0.1392
pos_2861	Trans-4-Aminocyclohexanecarboxylic acid	metab_2065	yes	down	B(ii)	-	pos	-	126.092	4.20932	M+H-H2O	C7H13NO2	0	31.2	HMDB0246355	-	-	-	-	-	Organic acids and derivatives	Carboxylic acids and derivatives	Amino acids, peptides, and analogues	-	1.3025	1.2905	0.948	0.001711	0.03975	4.828	4.73	4.784	4.815	4.71	5.021	5.076	5.181	4.861	5.033	4.773	0.05169	5.035	0.1155
neg_1099	5-p-Coumaroylquinic acid	metab_4061	yes	down	B(ii)	C12208	neg	-	337.093	4.47757	M-H	C16H18O8	0	78.2	HMDB0301709	-	-	map00940;map00941;map01110;map00945	Metabolism;Metabolism;Metabolism;Metabolism	Biosynthesis of other secondary metabolites;Biosynthesis of other secondary metabolites;Global and overview maps;Biosynthesis of other secondary metabolites	Organic oxygen compounds	Organooxygen compounds	Alcohols and polyols	Phenylpropanoid biosynthesis;Flavonoid biosynthesis;Biosynthesis of secondary metabolites;Stilbenoid, diarylheptanoid and gingerol biosynthesis	1.3017	1.3043	0.9583	0.0228	0.1371	7.622	7.388	7.439	7.503	7.246	7.791	7.513	7.766	8.095	7.648	7.439	0.1393	7.763	0.2159
neg_1149	Epiafzelechin	metab_4117	yes	down	B(i)	C12128	neg	24808-04-6	273.077	4.75428	M-H	C15H14O5	87.1	0	LMPK12020036;HMDB0030822	-	-	map00941;map01110	Metabolism;Metabolism	Biosynthesis of other secondary metabolites;Global and overview maps	Phenylpropanoids and polyketides	Flavonoids	Flavans	Flavonoid biosynthesis;Biosynthesis of secondary metabolites	1.2976	1.2986	0.9464	0.02494	0.1436	5.809	5.744	5.867	5.515	5.315	5.961	5.98	6.084	6.053	5.773	5.65	0.2303	5.97	0.1212
neg_2284	Cucumopine	metab_5378	yes	down	B(ii)	C08475	neg	110342-24-0	611.162	3.96352	2M+FA-H	C11H13N3O6	0	39	HMDB0301842	-	-	-	-	-	Organic acids and derivatives	Carboxylic acids and derivatives	Amino acids, peptides, and analogues	-	1.2949	1.2871	0.963	0.001074	0.03294	6.556	6.61	6.681	6.696	6.626	6.851	6.975	6.959	6.925	6.733	6.634	0.05648	6.889	0.09935
pos_1235	NH-DVal(NMe)-Val-OMe	metab_263	yes	up	B(i)	-	pos	-	245.186	3.62442	M+H	C12H24N2O3	36.9	0	-	-	-	-	-	-	-	-	-	-	1.2944	1.2582	1.0652	0.03127	0.1625	5.129	4.984	5.049	5.267	4.639	4.643	4.829	4.815	4.539	4.702	5.013	0.2347	4.706	0.1211
neg_1257	Benzoquinoneacetic acid	metab_4237	yes	down	B(ii)	-	neg	10275-07-7	211.025	5.78357	M+FA-H	C8H6O4	0	62.3	HMDB0002334	-	-	-	-	-	Organic oxygen compounds	Organooxygen compounds	Carbonyl compounds	-	1.2891	1.3138	0.9323	0.02562	0.1455	4.801	4.555	4.465	4.771	4.181	4.752	4.993	4.959	4.823	4.904	4.555	0.2523	4.886	0.09856
neg_2332	Monotropeoside	metab_5432	yes	up	B(ii)	-	neg	-	491.141	3.77397	M+FA-H	C19H26O12	0	64.4	HMDB0303042	-	-	-	-	-	Organic oxygen compounds	Organooxygen compounds	Carbohydrates and carbohydrate conjugates	-	1.2762	1.2434	1.0496	0.01045	0.08807	5.771	5.864	5.649	5.703	5.586	5.493	5.441	5.239	5.643	5.403	5.714	0.1081	5.444	0.1465
neg_346	(+/-)-Catechin	metab_6372	yes	down	B(i)	C06562;C17590	neg	154-23-4	289.072	4.32772	M-H, M+FA-H	C15H14O6	83.1	0	HMDB0002780	-	-	map00941;map01110	Metabolism;Metabolism	Biosynthesis of other secondary metabolites;Global and overview maps	Phenylpropanoids and polyketides	Flavonoids	Flavans	Flavonoid biosynthesis;Biosynthesis of secondary metabolites	1.2556	1.2176	0.9676	0.01085	0.08999	7.656	7.907	7.802	7.609	7.904	7.892	8.068	8.023	8.191	8.004	7.776	0.1386	8.036	0.1086
pos_993	L-alpha-amino-epsilon-keto-pimelate	metab_3943	yes	up	B(ii)	-	pos	-	153.041	2.17943	M+H-2H2O	C7H10NO5-	0	53.5	HMDB0304407	-	-	-	-	-	Organic acids and derivatives	Carboxylic acids and derivatives	Amino acids, peptides, and analogues	-	1.2537	1.2723	1.0502	0.004331	0.05641	5.623	5.541	5.492	5.441	5.707	5.136	5.345	5.25	5.323	5.42	5.561	0.106	5.295	0.1078
pos_1172	Xylobiose	metab_193	yes	down	B(ii)	C01630	pos	6860-47-5	321.06	3.22463	M+K	C10H18O9	0	33.3	HMDB0029894	Carbohydrates	Oligosaccharides	map02010	Environmental Information Processing	Membrane transport	Organic oxygen compounds	Organooxygen compounds	Carbohydrates and carbohydrate conjugates	ABC transporters	1.2514	1.2773	0.9358	0.03999	0.1862	4.825	5.044	4.734	5.199	4.452	5.171	5.142	5.321	5.056	5.231	4.851	0.2879	5.184	0.09909
pos_1392	5-Hydroxymethyl-2'-deoxyuridine	metab_437	yes	up	B(ii)	-	pos	-	539.155	4.93778	2M+Na	C10H14N2O6	0	55.6	HMDB0246808	-	-	-	-	-	Nucleosides, nucleotides, and analogues	Pyrimidine nucleosides	Pyrimidine 2''-deoxyribonucleosides	-	1.2485	1.3003	1.0625	0.03659	0.1773	5.552	5.677	5.422	5.656	5.912	5.132	5.545	5.591	5.144	5.148	5.644	0.1809	5.312	0.2343
neg_2547	2,3,4-TRIHYDROXYBENZALDEHYDE	metab_5670	yes	down	B(i)	-	neg	-	153.019	1.88585	M-H	C7H6O4	41.7	0	-	-	-	-	-	-	-	-	-	-	1.2439	1.2348	0.9494	0.01719	0.1169	5.032	5.323	5.18	5.19	5.079	5.136	5.502	5.491	5.476	5.574	5.161	0.1125	5.436	0.1719
neg_802	Chorismate	metab_6879	yes	up	B(ii)	C00251	neg	617-12-9	271.046	2.40372	M+FA-H	C10H10O6	0	51.9	HMDB0012199	-	-	map01100;map01110;map01240;map00130;map00999;map01230;map00790;map00400	Metabolism;Metabolism;Metabolism;Metabolism;Metabolism;Metabolism;Metabolism;Metabolism	Global and overview maps;Global and overview maps;Global and overview maps;Metabolism of cofactors and vitamins;Biosynthesis of other secondary metabolites;Global and overview maps;Metabolism of cofactors and vitamins;Amino acid metabolism	Organic acids and derivatives	Carboxylic acids and derivatives	Dicarboxylic acids and derivatives	Metabolic pathways;Biosynthesis of secondary metabolites;Biosynthesis of cofactors;Ubiquinone and other terpenoid-quinone biosynthesis;Biosynthesis of various plant secondary metabolites;Biosynthesis of amino acids;Folate biosynthesis;Phenylalanine, tyrosine and tryptophan biosynthesis	1.243	1.2533	1.0538	0.01622	0.1134	5.783	5.436	5.488	5.629	5.752	5.098	5.342	5.32	5.422	5.473	5.618	0.1545	5.331	0.1443
pos_3654	3-Oxopentanoic acid	metab_2946	yes	up	B(ii)	C02233	pos	-	134.081	0.617967	M+NH4	C5H8O3	0	43.1	HMDB0245963	-	-	-	-	-	Organic acids and derivatives	Keto acids and derivatives	Short-chain keto acids and derivatives	-	1.241	1.2695	1.0483	0.03583	0.1754	6.902	7.017	7.22	6.783	7.377	6.909	6.797	6.84	6.568	6.564	7.06	0.2396	6.735	0.1598
neg_1758	6-Ethylchenodeoxycholic acid	metab_4793	yes	down	B(ii)	C15636	neg	459789-99-2	401.306	6.70195	M-H2O-H	C26H44O4	0	67.7	HMDB0247056	-	-	-	-	-	Lipids and lipid-like molecules	Steroids and steroid derivatives	Bile acids, alcohols and derivatives	-	1.2395	1.2622	0.9464	0.02428	0.1417	5.318	5.521	5.387	5.558	5.131	5.868	5.784	5.79	5.526	5.472	5.383	0.1714	5.688	0.1766
pos_2795	Hyperin 6''-[glucosyl-(1->3)-rhamnoside]	metab_1991	yes	down	B(ii)	-	pos	134953-93-8	773.214	4.63462	M+H	C33H40O21	0	81.3	HMDB0039375	-	-	-	-	-	Phenylpropanoids and polyketides	Flavonoids	Flavonoid glycosides	-	1.2351	1.2558	0.9678	0.001991	0.04127	7.416	7.529	7.504	7.565	7.351	7.757	7.815	7.656	7.777	7.606	7.473	0.0877	7.722	0.0874
neg_2666	N-Acetyl-L-Glutamic Acid	metab_5802	yes	down	B(i)	C00624	neg	1188-37-0	188.056	1.23778	M-H	C7H11NO5	88.1	0	HMDB0001138;MJDBOTE0000638	-	-	map01100;map00220;map01110;map01210;map00470;map01230	Metabolism;Metabolism;Metabolism;Metabolism;Metabolism;Metabolism	Global and overview maps;Amino acid metabolism;Global and overview maps;Global and overview maps;Metabolism of other amino acids;Global and overview maps	Organic acids and derivatives	Carboxylic acids and derivatives	Amino acids, peptides, and analogues	Metabolic pathways;Arginine biosynthesis;Biosynthesis of secondary metabolites;2-Oxocarboxylic acid metabolism;D-Amino acid metabolism;Biosynthesis of amino acids	1.2342	1.2051	0.9577	0.004954	0.05892	5.441	5.308	5.584	5.405	5.513	5.694	5.662	5.849	5.619	5.63	5.45	0.1052	5.691	0.09303
neg_2324	Benzofuran	metab_5423	yes	down	B(ii)	C14512	neg	271-89-6	163.039	3.8135	M+FA-H	C8H6O	0	50.8	HMDB0032929	-	-	-	-	-	Organoheterocyclic compounds	Benzofurans	Not Available	-	1.2316	1.2459	0.9628	0.0009568	0.0312	6.15	6.07	6.237	6.24	6.105	6.459	6.47	6.405	6.351	6.303	6.16	0.07656	6.398	0.07104
pos_999	3',7-Dimethoxy-4',5,8-trihydroxyflavone 8-glucoside	metab_3949	yes	up	B(ii)	-	pos	100997-33-9	510.161	2.25578	M+NH4	C23H24O12	0	62.3	HMDB0040479	-	-	-	-	-	Phenylpropanoids and polyketides	Flavonoids	Flavonoid glycosides	-	1.2154	1.2069	1.0368	0.00489	0.05892	6.646	6.709	6.682	6.68	6.816	6.646	6.472	6.376	6.334	6.511	6.706	0.06504	6.468	0.1225
pos_3215	Homovanillic acid	metab_2459	yes	down	B(ii)	C05582	pos	306-08-1	165.055	2.62078	M+H-H2O	C9H10O4	0	56.1	PW_C000074;HMDB0000118	-	-	map01100;map00350	Metabolism;Metabolism	Global and overview maps;Amino acid metabolism	Benzenoids	Phenols	Methoxyphenols	Metabolic pathways;Tyrosine metabolism	1.2011	1.1909	0.9604	0.001436	0.03754	5.263	5.397	5.349	5.379	5.285	5.416	5.541	5.573	5.637	5.607	5.335	0.05835	5.555	0.08551
pos_264	5-Hydroxy-3-[[5-(4-nitrophenyl)furan-2-yl]methylideneamino]-1H-imidazol-2-one	metab_1819	yes	up	B(ii)	-	pos	-	315.071	3.1548	M+H-H2O, M+H	C14H10N4O5	0	57.7	HMDB0260376	-	-	-	-	-	Benzenoids	Benzene and substituted derivatives	Nitrobenzenes	-	1.1994	1.2039	1.0384	0.008125	0.07627	6.941	6.692	6.556	6.768	6.834	6.521	6.449	6.577	6.432	6.563	6.758	0.1455	6.508	0.06564
pos_1128	2-Aminophenoxazin-3-one-8-aldehyde	metab_144	yes	up	B(ii)	-	pos	-	544.122	2.97758	2M+ACN+Na	C13H8N2O3	0	33.5	HMDB0245022	-	-	-	-	-	Organoheterocyclic compounds	Benzoxazines	Phenoxazines	-	1.1987	1.2211	1.0488	0.04018	0.1864	6.221	6.195	6.212	6.225	6.438	6.309	5.812	5.974	5.668	6.072	6.258	0.1014	5.967	0.2459
pos_3199	Cyanidin 3-(caffeoylglucoside)	metab_2440	yes	down	B(ii)	-	pos	-	611.14	2.65182	M+	C30H27O14+	0	41.3	HMDB0303636	-	-	-	-	-	Phenylpropanoids and polyketides	Flavonoids	Flavonoid glycosides	-	1.1954	1.2027	0.9624	0.03313	0.1677	7.109	7.637	7.312	7.313	7.275	7.481	7.766	7.427	7.769	7.63	7.329	0.1916	7.615	0.1581
pos_1153	N-Methylanthranilic Acid	metab_172	yes	down	B(i)	C03005	pos	119-68-6	134.06	3.09312	M+H-H2O	C8H9NO2	61.5	0	HMDB0032609	-	-	map01110	Metabolism	Global and overview maps	Benzenoids	Benzene and substituted derivatives	Benzoic acids and derivatives	Biosynthesis of secondary metabolites	1.1948	1.2159	0.9443	0.01645	0.1143	4.564	4.679	4.66	4.703	4.376	4.962	4.944	4.9	4.925	4.604	4.596	0.1337	4.867	0.1487
neg_596	Glucosylgalactosyl hydroxylysine	metab_6649	yes	down	B(ii)	-	neg	32448-35-4	485.199	0.889917	M-H	C18H34N2O13	0	62.7	HMDB0000585	-	-	-	-	-	Lipids and lipid-like molecules	Fatty Acyls	Fatty acyl glycosides	-	1.1899	1.1562	0.9634	0.01081	0.08981	6.293	6.169	6.229	6.129	6.091	6.349	6.332	6.658	6.34	6.408	6.182	0.08013	6.417	0.1376
neg_1194	Quercetin 3-O-rhamnodiglucoside	metab_4167	yes	down	B(ii)	-	neg	-	771.2	5.1099	M-H	C33H40O21	0	79.2	HMDB0302435	-	-	-	-	-	Organic oxygen compounds	Organooxygen compounds	Carbonyl compounds	-	1.1853	1.2046	0.9696	0.003161	0.05075	7.471	7.533	7.523	7.555	7.363	7.756	7.764	7.64	7.853	7.607	7.489	0.07681	7.724	0.1002
pos_3127	3-Methylindole	metab_2361	yes	up	B(i)	C08313	pos	83-34-1	132.081	2.92365	M+H	C9H9N	39.6	0	HMDB0000466	-	-	map00380	Metabolism	Amino acid metabolism	Organoheterocyclic compounds	Indoles and derivatives	Indoles	Tryptophan metabolism	1.1823	1.1942	1.046	0.002073	0.04127	5.172	5.082	5.092	5.096	5.26	4.849	4.854	4.916	4.897	5.055	5.14	0.07579	4.914	0.08373
pos_1114	Serotonin	metab_129	yes	up	B(ii)	C00780	pos	50-67-9	159.092	2.92365	M+H-H2O	C10H12N2O	0	58.8	PW_C000178;HMDB0000259;MJDBSJD0000073	Peptides;Hormones and transmitters	Amines;Neurotransmitters	map01100;map01110;map00380	Metabolism;Metabolism;Metabolism	Global and overview maps;Global and overview maps;Amino acid metabolism	Organoheterocyclic compounds	Indoles and derivatives	Tryptamines and derivatives	Metabolic pathways;Biosynthesis of secondary metabolites;Tryptophan metabolism	1.1765	1.1971	1.0452	0.003856	0.05464	5.463	5.397	5.4	5.365	5.563	5.084	5.129	5.22	5.227	5.355	5.438	0.07843	5.203	0.1044
neg_1402	5-(10-Nonadecenyl)-1,3-benzenediol	metab_4399	yes	down	B(ii)	-	neg	-	419.317	6.6387	M+FA-H	C25H42O2	0	48.2	HMDB0039865	-	-	-	-	-	Benzenoids	Phenols	Benzenediols	-	1.174	1.1979	0.9584	0.008022	0.07579	5.432	5.619	5.7	5.765	5.681	5.975	5.93	5.765	5.938	5.811	5.639	0.1271	5.884	0.09038
pos_3038	4-Methylbenzoic acid	metab_2262	yes	down	B(ii)	C01454	pos	99-94-5	119.049	3.24022	M+H-H2O	C8H8O2	0	31.3	HMDB0029635	-	-	map01100	Metabolism	Global and overview maps	Benzenoids	Benzene and substituted derivatives	Benzoic acids and derivatives	Metabolic pathways	1.1729	1.2056	0.9569	0.005364	0.06147	5.344	5.253	5.454	5.456	5.268	5.708	5.691	5.523	5.589	5.469	5.355	0.09771	5.596	0.1038
pos_1280	2-Methylbenzoic acid	metab_313	yes	down	B(ii)	C07215	pos	118-90-1	119.049	3.93153	M+H-H2O	C8H8O2	0	38.8	HMDB0002340	-	-	map01100	Metabolism	Global and overview maps	Benzenoids	Benzene and substituted derivatives	Benzoic acids and derivatives	Metabolic pathways	1.1716	1.1768	0.9549	0.01626	0.1136	5.474	5.336	5.469	5.412	5.2	5.721	5.446	5.669	5.807	5.517	5.378	0.114	5.632	0.148
pos_2902	Homocitric acid	metab_2111	yes	up	B(ii)	C01251	pos	13052-73-8	171.029	3.92372	M+H-2H2O	C7H10O7	0	35.6	HMDB0003518	-	-	map01100;map01110;map00300;map01240;map01210;map00620;map01230	Metabolism;Metabolism;Metabolism;Metabolism;Metabolism;Metabolism;Metabolism	Global and overview maps;Global and overview maps;Amino acid metabolism;Global and overview maps;Global and overview maps;Carbohydrate metabolism;Global and overview maps	Organic acids and derivatives	Carboxylic acids and derivatives	Tricarboxylic acids and derivatives	Metabolic pathways;Biosynthesis of secondary metabolites;Lysine biosynthesis;Biosynthesis of cofactors;2-Oxocarboxylic acid metabolism;Pyruvate metabolism;Biosynthesis of amino acids	1.17	1.1698	1.0433	0.003021	0.04943	5.288	5.221	5.188	5.299	5.363	5.125	4.971	5.041	4.956	5.171	5.272	0.06896	5.053	0.09408
neg_104	10-EdAM	metab_3996	yes	down	B(ii)	-	neg	-	488.163	0.632383	M-H2O-H, M+Na-2H	C22H25N7O5	0	44.2	HMDB0244267	-	-	-	-	-	Organic acids and derivatives	Carboxylic acids and derivatives	Amino acids, peptides, and analogues	-	1.1689	1.1411	0.9596	0.02313	0.1377	5.962	5.792	6.039	5.714	5.925	6.19	6.249	6.277	5.96	5.993	5.886	0.1317	6.134	0.1474
neg_31	Sanguiin H4	metab_6284	yes	up	B(ii)	-	neg	84316-77-8	633.074	3.73475	M-H, M+Cl, M-2H	C27H22O18	0	74.5	HMDB0029871	-	-	-	-	-	Phenylpropanoids and polyketides	Tannins	Hydrolyzable tannins	-	1.1675	1.1816	1.0343	0.03725	0.1787	8.432	8.04	8.445	8.41	8.454	8.159	7.825	8.202	7.976	8.233	8.356	0.1777	8.079	0.1734
pos_2896	4,5-Dihydrovomifoliol	metab_2103	yes	down	B(ii)	-	pos	142173-08-8	209.154	3.93933	M+H-H2O	C13H22O3	0	61.6	HMDB0040615	-	-	-	-	-	Lipids and lipid-like molecules	Prenol lipids	Sesquiterpenoids	-	1.1607	1.1505	0.9557	0.01576	0.1115	5.187	5.31	5.185	5.049	5.143	5.453	5.578	5.445	5.426	5.171	5.175	0.09381	5.415	0.1487
neg_1313	Epicatechin 3-O-gallate-(4beta->6)-epicatechin 3-O-gallate-(4beta->6)-epicatechin 3-O-gallate	metab_4300	yes	up	B(ii)	-	neg	106548-98-5	660.112	5.94287	M-2H	C66H50O30	0	49.7	HMDB0037663	-	-	-	-	-	Phenylpropanoids and polyketides	Flavonoids	Biflavonoids and polyflavonoids	-	1.1585	1.1612	1.0374	0.01548	0.1105	6.619	6.681	6.767	6.61	6.864	6.525	6.38	6.292	6.473	6.66	6.708	0.1072	6.466	0.1406
neg_1834	12,13-Epoxy-9-Octadecenoic Acid	metab_4878	yes	down	B(i)	C14826	neg	-	277.217	6.3179	M-H2O-H	C18H32O3	36.3	0	LMFA02000276;HMDB0004702	-	-	map01100;map00591	Metabolism;Metabolism	Global and overview maps;Lipid metabolism	Lipids and lipid-like molecules	Fatty Acyls	Fatty acids and conjugates	Metabolic pathways;Linoleic acid metabolism	1.1578	1.1393	0.9604	0.003677	0.05341	5.177	5.056	5.193	5.17	5.109	5.341	5.323	5.504	5.374	5.222	5.141	0.05721	5.353	0.102
pos_1283	Coumarin	metab_316	yes	down	B(ii)	C05851	pos	91-64-5	147.044	3.94692	M+H	C9H6O2	0	57.8	HMDB0001218	-	-	map01110;map00999	Metabolism;Metabolism	Global and overview maps;Biosynthesis of other secondary metabolites	Phenylpropanoids and polyketides	Coumarins and derivatives	Not Available	Biosynthesis of secondary metabolites;Biosynthesis of various plant secondary metabolites	1.1576	1.1669	0.9621	0.01839	0.1215	6.508	6.345	6.473	6.462	6.211	6.737	6.467	6.682	6.831	6.542	6.4	0.1219	6.652	0.1471
pos_1378	Alectrol	metab_421	yes	down	B(ii)	C09059	pos	143572-84-3	311.128	4.85195	M+H-2H2O	C19H22O6	0	64.9	HMDB0041372	-	-	-	-	-	Organoheterocyclic compounds	Lactones	Gamma butyrolactones	-	1.1516	1.1467	0.9624	0.00151	0.03822	5.284	5.256	5.162	5.241	5.27	5.513	5.532	5.463	5.406	5.324	5.243	0.04812	5.448	0.08448
pos_249	2-Naphthylamine	metab_1652	yes	up	B(i)	C02227	pos	91-59-8	144.081	2.92365	M+, M+H	C10H9N	34.2	0	HMDB0041802	-	-	-	-	-	Benzenoids	Naphthalenes	Not Available	-	1.1462	1.1582	1.0383	0.001884	0.04111	5.736	5.676	5.678	5.679	5.819	5.434	5.435	5.51	5.51	5.639	5.717	0.06226	5.506	0.08342
neg_2087	Aflatoxin G2	metab_5159	yes	up	B(ii)	C16754	neg	7241-98-7	375.072	4.7941	M+FA-H	C17H14O7	0	36.6	HMDB0030475	-	-	map01100;map01110	Metabolism;Metabolism	Global and overview maps;Global and overview maps	Phenylpropanoids and polyketides	Coumarins and derivatives	Furanocoumarins	Metabolic pathways;Biosynthesis of secondary metabolites	1.1429	1.1201	1.0505	0.03559	0.1751	5.332	5.051	5.231	5.145	5.118	5.245	4.849	4.889	4.918	4.731	5.175	0.1087	4.926	0.1921
pos_2952	Paederoside	metab_2166	yes	up	B(i)	C09795	pos	20547-45-9	915.162	3.63987	2M+Na	C18H22O11S	30.7	0	-	-	-	-	-	-	-	-	-	-	1.1405	1.1267	1.0355	0.01489	0.1085	6.601	6.643	6.609	6.636	6.58	6.6	6.312	6.387	6.168	6.466	6.614	0.02586	6.387	0.1621
neg_2492	6-O-Galloylsucrose	metab_5609	yes	up	B(ii)	-	neg	115731-15-2	493.12	3.00048	M-H	C19H26O15	0	74.8	HMDB0039282	-	-	-	-	-	Benzenoids	Benzene and substituted derivatives	Benzoic acids and derivatives	-	1.1325	1.1306	1.0366	0.01234	0.09683	6.511	6.296	6.494	6.399	6.481	6.352	6.223	6.312	6.042	6.114	6.436	0.08921	6.209	0.1307
pos_16	Corilagin	metab_667	yes	up	B(ii)	C10219	pos	23094-69-1	652.115	3.12393	M+NH4, M+Na, M+H, M+H-H2O	C27H22O18	0	87.5	HMDB0031457;MJDBOTE0001229	-	-	-	-	-	Phenylpropanoids and polyketides	Tannins	Hydrolyzable tannins	-	1.1313	1.1495	1.0347	0.04042	0.187	7.9	7.555	7.962	7.91	8.015	7.703	7.41	7.718	7.452	7.74	7.869	0.1814	7.605	0.1596
pos_1248	Harmalol	metab_277	yes	down	B(ii)	C06537	pos	525-57-5	423.18	3.67845	2M+Na	C12H12N2O	0	34.8	HMDB0029838	-	-	-	-	-	Alkaloids and derivatives	Harmala alkaloids	Not Available	-	1.1245	1.0918	0.9582	0.0385	0.1829	5.319	5.564	5.688	5.468	5.783	5.623	5.919	5.75	5.844	5.898	5.564	0.1823	5.807	0.1218
pos_1149	Histidylprolineamide	metab_167	yes	up	B(ii)	-	pos	-	234.134	3.07775	M+H-H2O	C11H17N5O2	0	60.7	HMDB0253186	-	-	-	-	-	Organic acids and derivatives	Carboxylic acids and derivatives	Amino acids, peptides, and analogues	-	1.1234	1.1502	1.0454	0.004239	0.05641	5.039	4.988	4.875	4.851	5.102	4.661	4.823	4.769	4.771	4.751	4.971	0.107	4.755	0.05904
pos_3037	Phenylpyruvic acid	metab_2261	yes	down	B(ii)	C00166	pos	156-06-9	147.044	3.24022	M+H-H2O	C9H8O3	0	63.9	HMDB0304081;HMDB0000205;PW_C000131	-	-	map01100;map01110;map01210;map00960;map00470;map01230;map00360;map00400	Metabolism;Metabolism;Metabolism;Metabolism;Metabolism;Metabolism;Metabolism;Metabolism	Global and overview maps;Global and overview maps;Global and overview maps;Biosynthesis of other secondary metabolites;Metabolism of other amino acids;Global and overview maps;Amino acid metabolism;Amino acid metabolism	Benzenoids	Benzene and substituted derivatives	Phenylpyruvic acid derivatives	Metabolic pathways;Biosynthesis of secondary metabolites;2-Oxocarboxylic acid metabolism;Tropane, piperidine and pyridine alkaloid biosynthesis;D-Amino acid metabolism;Biosynthesis of amino acids;Phenylalanine metabolism;Phenylalanine, tyrosine and tryptophan biosynthesis	1.1157	1.1511	0.9666	0.006748	0.07018	6.453	6.345	6.526	6.548	6.366	6.791	6.752	6.593	6.669	6.548	6.448	0.09132	6.671	0.1028
pos_3126	Indole-3-Carboxaldehyde	metab_2360	yes	up	B(i)	C00294;C08493;C00954	pos	58-63-9;87-51-4;487-89-8	146.06	2.92365	M+H	C9H7NO	91.6	0	HMDB0029737;HMDB0000195;HMDB0000197;MJDBSJD0000088	-	-	map01100;map00230;map02010;map01232;map00380;map04075	Metabolism;Metabolism;Environmental Information Processing;Metabolism;Metabolism;Environmental Information Processing	Global and overview maps;Nucleotide metabolism;Membrane transport;Global and overview maps;Amino acid metabolism;Signal transduction	Organoheterocyclic compounds	Indoles and derivatives	Indoles	Metabolic pathways;Purine metabolism;ABC transporters;Nucleotide metabolism;Tryptophan metabolism;Plant hormone signal transduction	1.1067	1.1192	1.0368	0.003959	0.0553	5.791	5.729	5.738	5.729	5.898	5.512	5.493	5.556	5.576	5.72	5.777	0.07235	5.572	0.08922
neg_836	5-Methyl-2-furancarboxaldehyde	metab_6916	yes	down	B(ii)	C11115	neg	620-02-0	109.029	3.19262	M-H	C6H6O2	0	63.7	HMDB0033002	-	-	-	-	-	Organic oxygen compounds	Organooxygen compounds	Carbonyl compounds	-	1.1046	1.1396	0.9437	0.03222	0.1657	4.241	4.437	4.25	4.352	3.938	4.362	4.639	4.417	4.561	4.504	4.244	0.1888	4.497	0.1105
pos_1761	2-(21-Amino-3,20-Dihydroxydocosan-2-Yl)Oxy-6-(Hydroxymethyl)Oxane-3,4,5-Triol	metab_847	yes	down	B(i)	-	pos	-	500.395	6.84853	M+H-2H2O	C28H57NO8	32.2	0	-	-	-	-	-	-	-	-	-	-	1.1022	1.0945	0.9665	0.01568	0.1112	6.123	6.168	6.045	6.1	6.399	6.425	6.46	6.295	6.305	6.418	6.167	0.1371	6.381	0.07539
pos_3381	2,6-diamino-4-hydroxy-5-formamidopyrimidine	metab_2643	yes	up	B(ii)	C04744	pos	77440-13-2	152.057	1.72675	M+H-H2O	C5H7N5O2	0	30.3	HMDB0011657;HMDB0304046	-	-	-	-	-	Organoheterocyclic compounds	Diazines	Pyrimidines and pyrimidine derivatives	-	1.1009	1.0957	1.0318	0.001012	0.03203	6.044	5.976	6.005	5.967	6.045	5.817	5.909	5.815	5.712	5.863	6.008	0.03689	5.823	0.0732
neg_1214	Isocolumbin	metab_4190	yes	down	B(ii)	C17508	neg	471-54-5	339.124	5.33103	M-H2O-H	C20H22O6	0	79.4	HMDB0036837	-	-	-	-	-	Organoheterocyclic compounds	Naphthopyrans	Not Available	-	1.0971	1.0706	0.9588	0.02161	0.1331	5.18	5.022	4.843	4.966	5.104	5.259	5.311	5.333	5.241	5.053	5.023	0.1292	5.239	0.1106
neg_880	L-Tryptophan	metab_6965	yes	up	B(i)	C00078	neg	73-22-3	203.082	3.48702	M-H	C11H12N2O2	86.8	0	PW_C000741;HMDB0000929;MJDBOTE0000426	Peptides	Amino acids	map01100;map01110;map00260;map01240;map01210;map00999;map01230;map00966;map00970;map00400;map00380	Metabolism;Metabolism;Metabolism;Metabolism;Metabolism;Metabolism;Metabolism;Metabolism;Genetic Information Processing;Metabolism;Metabolism	Global and overview maps;Global and overview maps;Amino acid metabolism;Global and overview maps;Global and overview maps;Biosynthesis of other secondary metabolites;Global and overview maps;Biosynthesis of other secondary metabolites;Translation;Amino acid metabolism;Amino acid metabolism	Organoheterocyclic compounds	Indoles and derivatives	Indolyl carboxylic acids and derivatives	Metabolic pathways;Biosynthesis of secondary metabolites;Glycine, serine and threonine metabolism;Biosynthesis of cofactors;2-Oxocarboxylic acid metabolism;Biosynthesis of various plant secondary metabolites;Biosynthesis of amino acids;Glucosinolate biosynthesis;Aminoacyl-tRNA biosynthesis;Phenylalanine, tyrosine and tryptophan biosynthesis;Tryptophan metabolism	1.0939	1.1232	1.0422	0.02119	0.131	5.9	5.798	5.832	5.789	6.096	5.542	5.474	5.661	5.759	5.79	5.883	0.1266	5.645	0.1362
neg_1288	Sepiapterin	metab_4271	yes	down	B(ii)	C00835	neg	17094-01-8	473.166	5.87072	2M-H	C9H11N5O3	0	32.3	HMDB0000238;PW_C000160	-	-	map01100;map00790	Metabolism;Metabolism	Global and overview maps;Metabolism of cofactors and vitamins	Organoheterocyclic compounds	Pteridines and derivatives	Pterins and derivatives	Metabolic pathways;Folate biosynthesis	1.0931	1.1249	0.9542	0.03596	0.1758	5.22	5.332	5.346	5.33	4.944	5.46	5.696	5.525	5.444	5.3	5.234	0.1702	5.485	0.1438
pos_1385	Herniarin	metab_429	yes	down	B(ii)	C09268;C11052	pos	531-59-9	209.081	4.89863	M+CH3OH+H	C10H8O3	0	54.6	HMDB0029758;HMDB0247248;MJDBOTE0001736	-	-	-	-	-	Phenylpropanoids and polyketides	Coumarins and derivatives	Not Available	-	1.0897	1.0904	0.9686	0.001314	0.03678	5.602	5.769	5.667	5.696	5.686	5.852	5.951	5.806	5.911	5.822	5.684	0.05984	5.868	0.06112
pos_3450	2-Aminoacetophenone	metab_2720	yes	up	B(i)	-	pos	551-93-9;613-89-8	136.076	1.35543	M+H	C8H9NO	43.7	0	HMDB0032628;HMDB0032630	-	-	-	-	-	Organic oxygen compounds	Organooxygen compounds	Carbonyl compounds	-	1.086	1.075	1.0347	0.001999	0.04127	5.488	5.441	5.394	5.448	5.489	5.214	5.308	5.19	5.241	5.393	5.452	0.03924	5.269	0.0819
pos_2199	16,16-Dimethyl Prostaglandin E1	metab_1331	yes	down	B(ii)	-	pos	-	806.578	7.05482	2M+ACN+H	C22H38O5	0	41.3	HMDB0244726	-	-	-	-	-	Lipids and lipid-like molecules	Fatty Acyls	Eicosanoids	-	1.0846	1.0582	0.9679	0.01071	0.08924	5.894	5.946	5.973	5.809	6.104	6.075	6.212	6.051	6.219	6.154	5.945	0.1086	6.142	0.07709
neg_2496	GHB-Gluc	metab_5613	yes	up	B(ii)	-	neg	-	301.056	2.92363	M+Na-2H	C10H16O9	0	66.9	HMDB0252712	-	-	-	-	-	Lipids and lipid-like molecules	Saccharolipids	Not Available	-	1.0824	1.0698	1.0319	0.000776	0.02803	5.652	5.601	5.619	5.654	5.641	5.4	5.465	5.407	5.449	5.575	5.633	0.02291	5.459	0.07058
pos_3023	3,4-Dihydroxyhydrocinnamic acid	metab_2246	yes	down	B(ii)	C10447	pos	1078-61-1	165.055	3.28695	M+H-H2O	C9H10O4	0	61.6	HMDB0000423	-	-	map01100;map00350	Metabolism;Metabolism	Global and overview maps;Amino acid metabolism	Phenylpropanoids and polyketides	Phenylpropanoic acids	Not Available	Metabolic pathways;Tyrosine metabolism	1.0805	1.0976	0.9608	0.00416	0.05614	4.76	4.893	4.846	4.958	4.795	4.998	5.17	4.975	5.085	5.013	4.85	0.0785	5.048	0.07957
pos_3520	Ketoleucine	metab_2798	yes	up	B(i)	C00233	pos	816-66-0	148.097	1.017	M+NH4	C6H10O3	58.6	0	HMDB0000695;PW_C000547	Organic acids	Carboxylic acids	map01100;map01110;map00280;map00290;map01210;map00785;map01230;map00966	Metabolism;Metabolism;Metabolism;Metabolism;Metabolism;Metabolism;Metabolism;Metabolism	Global and overview maps;Global and overview maps;Amino acid metabolism;Amino acid metabolism;Global and overview maps;Metabolism of cofactors and vitamins;Global and overview maps;Biosynthesis of other secondary metabolites	Organic acids and derivatives	Keto acids and derivatives	Short-chain keto acids and derivatives	Metabolic pathways;Biosynthesis of secondary metabolites;Valine, leucine and isoleucine degradation;Valine, leucine and isoleucine biosynthesis;2-Oxocarboxylic acid metabolism;Lipoic acid metabolism;Biosynthesis of amino acids;Glucosinolate biosynthesis	1.0771	1.0475	1.044	0.03994	0.1862	5.318	5.41	5.31	5.376	5.254	5.283	5.278	5.133	4.81	5.041	5.334	0.06049	5.109	0.1957
pos_1097	5'-Methylthioadenosine	metab_109	yes	up	B(i)	C00170	pos	2457-80-9	298.097	2.86132	M+H	C11H15N5O3S	96.2	0	PW_C000910;HMDB0001173	-	-	map01100;map00270;map00908	Metabolism;Metabolism;Metabolism	Global and overview maps;Amino acid metabolism;Metabolism of terpenoids and polyketides	Nucleosides, nucleotides, and analogues	5''-deoxyribonucleosides	5''-deoxy-5''-thionucleosides	Metabolic pathways;Cysteine and methionine metabolism;Zeatin biosynthesis	1.0732	1.0645	1.0287	0.004486	0.05703	6.759	6.721	6.698	6.634	6.697	6.645	6.541	6.531	6.38	6.475	6.702	0.04532	6.515	0.09699
pos_3810	Pipecolic Acid	metab_3120	yes	up	B(i)	C00408	pos	3105-95-1;535-75-1	147.113	0.496283	M+NH4	C6H11NO2	50.5	0	HMDB0000070;HMDB0000716;MJDBOTE0000664	-	-	map01100;map00960;map00310;map01110	Metabolism;Metabolism;Metabolism;Metabolism	Global and overview maps;Biosynthesis of other secondary metabolites;Amino acid metabolism;Global and overview maps	Organic acids and derivatives	Carboxylic acids and derivatives	Amino acids, peptides, and analogues	Metabolic pathways;Tropane, piperidine and pyridine alkaloid biosynthesis;Lysine degradation;Biosynthesis of secondary metabolites	1.0707	1.0562	1.0389	0.01727	0.1173	5.482	5.496	5.423	5.544	5.458	5.292	5.276	5.284	5.057	5.469	5.481	0.04489	5.276	0.1465
pos_1472	Americanin B	metab_526	yes	up	B(ii)	-	pos	77053-44-2	525.176	5.93788	M+CH3OH+H	C27H24O9	0	30.6	HMDB0037338	-	-	-	-	-	Organoheterocyclic compounds	Benzodioxanes	Phenylbenzodioxanes	-	1.0632	1.0683	1.0398	0.03623	0.1765	6.173	5.924	5.782	6.084	5.968	5.792	5.732	5.971	5.685	5.606	5.986	0.1503	5.757	0.1375
pos_1284	Dihydrouracil	metab_317	yes	down	B(ii)	C00429	pos	504-07-4	147.077	3.95465	M+CH3OH+H	C4H6N2O2	0	30.4	HMDB0000076;PW_C000053	-	-	map00240;map01100;map00770;map00410	Metabolism;Metabolism;Metabolism;Metabolism	Nucleotide metabolism;Global and overview maps;Metabolism of cofactors and vitamins;Metabolism of other amino acids	Organoheterocyclic compounds	Diazines	Pyrimidines and pyrimidine derivatives	Pyrimidine metabolism;Metabolic pathways;Pantothenate and CoA biosynthesis;beta-Alanine metabolism	1.0586	1.0754	0.9567	0.02459	0.1425	4.909	4.804	4.98	4.88	4.709	5.21	4.896	5.052	5.234	4.988	4.856	0.1038	5.076	0.1444
pos_1175	Neoacrimarine G	metab_196	yes	down	B(ii)	-	pos	195057-37-5	538.147	3.23243	M+Na	C29H25NO8	0	31.8	HMDB0031135	-	-	-	-	-	Benzenoids	Benzene and substituted derivatives	Phenylpropanes	-	1.0558	1.1381	0.9567	0.04184	0.1914	5.661	5.455	5.718	5.859	5.494	6.127	5.961	5.678	5.886	5.81	5.637	0.1657	5.892	0.1678
neg_717	Glucose butyrate	metab_6784	yes	down	B(ii)	-	neg	-	265.093	1.63683	M-H	C10H18O8	0	33.9	HMDB0252773	-	-	-	-	-	Lipids and lipid-like molecules	Fatty Acyls	Fatty acyl glycosides	-	1.0514	1.0383	0.9645	0.008814	0.07947	5.102	5.049	5.053	5.097	4.973	5.238	5.175	5.385	5.304	5.104	5.055	0.05199	5.241	0.1093
pos_3422	Norleucine	metab_2689	yes	up	B(i)	C01933	pos	327-57-1	132.102	1.51018	M+H	C6H13NO2	82.4	0	HMDB0251526;HMDB0001645	-	-	-	-	-	Organic acids and derivatives	Carboxylic acids and derivatives	Amino acids, peptides, and analogues	-	1.0425	1.034	1.0243	0.001155	0.0337	6.964	6.947	6.9	6.948	7.026	6.858	6.851	6.775	6.728	6.747	6.957	0.04538	6.792	0.05963
pos_773	1-Hydroxy-2,2,5,5-tetramethylpyrrolidine-3-carboxylic acid	metab_3701	yes	up	B(ii)	-	pos	-	229.155	0.662633	M+ACN+H	C9H17NO3	0	35.6	HMDB0243895	-	-	-	-	-	Organoheterocyclic compounds	Pyrrolidines	Pyrrolidine carboxylic acids and derivatives	-	1.0402	1.0191	1.034	0.03247	0.1658	6.238	6.333	6.296	6.267	6.169	6.253	6.134	6.123	5.91	5.853	6.261	0.062	6.055	0.1672
pos_835	L-Valine, N-(2-hydroxy-3-butenyl)-	metab_3769	yes	up	B(ii)	-	pos	-	229.155	1.048	M+ACN+H	C9H17NO3	0	38.9	HMDB0253927	-	-	-	-	-	Organic acids and derivatives	Carboxylic acids and derivatives	Amino acids, peptides, and analogues	-	1.0394	1.0168	1.0281	0.02037	0.1286	7.057	7.174	7.113	7.1	7.007	7.067	6.966	6.93	6.795	6.725	7.09	0.06261	6.896	0.1364
neg_2137	1-(5-Hydroxy-2-oxo-2,3-dihydroimidazol-4-yl)urea	metab_5215	yes	down	B(ii)	-	neg	-	193.014	4.50138	M+Cl	C4H6N4O3	0	34.2	HMDB0248150	-	-	-	-	-	Organoheterocyclic compounds	Azoles	Imidazoles	-	1.0371	1.0413	0.964	0.01416	0.1051	5.154	5.29	5.141	5.135	5.089	5.281	5.553	5.36	5.298	5.282	5.162	0.07589	5.355	0.1155
neg_133	Ethyl brevifolincarboxylate	metab_4318	yes	down	B(ii)	-	neg	-	319.046	4.5092	M-H2O-H, M-H	C15H12O8	0	47	HMDB0303706	-	-	-	-	-	Phenylpropanoids and polyketides	Isocoumarins and derivatives	Not Available	-	1.0303	1.0365	0.9734	0.005737	0.06341	6.562	6.666	6.515	6.576	6.451	6.69	6.851	6.753	6.685	6.687	6.554	0.07946	6.733	0.07189
pos_2956	18-Carboxy-dinor-LTE4	metab_2170	yes	up	B(ii)	-	pos	-	406.164	3.61693	M+H-2H2O	C21H31NO7S	0	70.5	LMFA03020057;HMDB0012607;LMFA03020056	-	-	-	-	-	Organic acids and derivatives	Carboxylic acids and derivatives	Amino acids, peptides, and analogues	-	1.0278	1.0737	1.0343	0.04078	0.1878	7.025	7.099	6.878	7.101	7.361	6.763	6.803	7.078	6.817	6.828	7.093	0.175	6.858	0.1257
neg_2818	Erythrono-1,4-lactone	metab_5971	yes	down	B(ii)	-	neg	17675-99-9	163.024	0.663383	M+FA-H	C4H6O4	0	31.9	HMDB0000349	-	-	-	-	-	Organoheterocyclic compounds	Lactones	Gamma butyrolactones	-	1.0267	1.0213	0.9629	0.03279	0.1667	5.533	5.338	5.395	5.5	5.211	5.574	5.551	5.819	5.497	5.573	5.395	0.1295	5.603	0.1249
pos_2831	Avicularin	metab_2032	yes	up	B(ii)	-	pos	572-30-5	457.077	4.39538	M+Na	C20H18O11	0	46	LMPK12112167;HMDB0030860	-	-	-	-	-	Phenylpropanoids and polyketides	Flavonoids	Flavonoid glycosides	-	1.0239	1.0136	1.0304	0.01095	0.09034	6.144	6.043	6.153	6.073	6.086	6.106	5.862	5.947	5.838	5.848	6.1	0.04722	5.92	0.1125
neg_1426	7-Dehydrocholesterol	metab_4425	yes	down	B(ii)	C05443;C01164	neg	434-16-2;67-97-0	429.338	6.79717	M+FA-H	C27H44O	0	93.6	HMDB0000876;HMDB0000032;LMST01010069;PW_C000022	Vitamins and cofactors;Steroids	Vitamins;27-Carbon atoms	map01100;map01110;map00100	Metabolism;Metabolism;Metabolism	Global and overview maps;Global and overview maps;Lipid metabolism	Lipids and lipid-like molecules	Steroids and steroid derivatives	Vitamin D and derivatives	Metabolic pathways;Biosynthesis of secondary metabolites;Steroid biosynthesis	1.0214	1.0502	0.9575	0.04596	0.2037	5.265	5.157	5.275	5.333	4.9	5.589	5.387	5.514	5.331	5.26	5.186	0.172	5.416	0.1339
pos_975	Imidazoleacetic acid riboside	metab_3923	yes	down	B(ii)	C05131	pos	29605-99-0	291.119	1.95072	M+CH3OH+H	C10H14N2O6	0	47.9	HMDB0002331	-	-	map00340	Metabolism	Amino acid metabolism	Nucleosides, nucleotides, and analogues	Imidazole ribonucleosides and ribonucleotides	Not Available	Histidine metabolism	1.0211	1.0144	0.9712	0.01292	0.09966	5.999	6.085	6.018	5.908	6.172	6.346	6.154	6.16	6.209	6.207	6.036	0.09888	6.215	0.07753
pos_3438	Daucic acid	metab_2706	yes	up	B(ii)	-	pos	34098-52-7	246.061	1.41713	M+ACN+H	C7H8O7	0	73.6	HMDB0031665	-	-	-	-	-	Organic acids and derivatives	Hydroxy acids and derivatives	Beta hydroxy acids and derivatives	-	1.0189	0.9951	1.0332	0.03328	0.1681	6.135	6.133	6.107	6.168	5.93	6.036	5.959	5.986	5.831	5.685	6.095	0.09446	5.899	0.1417
pos_3445	(+/-)-2-Hydroxy-4-(methylthio)butanoic acid	metab_2714	yes	up	B(ii)	-	pos	120-91-2	133.032	1.3786	M+H-H2O	C5H10O3S	0	36.5	HMDB0037115	-	-	-	-	-	Lipids and lipid-like molecules	Fatty Acyls	Fatty acids and conjugates	-	1.0169	0.9929	1.0321	0.02729	0.1497	6.107	6.13	6.104	6.109	6.101	6.125	6.024	5.907	5.738	5.804	6.11	0.01149	5.92	0.1579
neg_2732	Antiarrhythmic peptide	metab_5876	yes	down	B(ii)	-	neg	-	515.209	0.929083	M+FA-H	C19H30N6O8	0	74.5	HMDB0248473	-	-	-	-	-	Organic acids and derivatives	Carboxylic acids and derivatives	Amino acids, peptides, and analogues	-	1.0141	0.983	0.977	0.009225	0.08185	7.093	7.062	7.103	6.952	7.124	7.087	7.303	7.268	7.275	7.233	7.067	0.06813	7.233	0.08541
