# Supplementary material for: Revealing novel insights into the improvement of greenhouse tea quality through exogenous substance interventions using targeted and untargeted metabolomics and microbial community analyses
Source: Food Chem X. 2025 Mar 24;27:102410. doi: 10.1016/j.fochx.2025.102410 (PMC11985128; doi:10.1016/j.fochx.2025.102410)
Supplement: Supplementary file 4 — Supplementary material 4 [file mmc4.csv]

## Sheet: sheet
Table S3A. The characteristics of 16S sequencing data
Sample\Info	Seq_num	Base_num	Mean_length	Min_length	Max_length	OTUs
CF_1	55419	20879240	376.752	304	524	56
CF_2	72256	27299849	377.821	213	395	89
CF_3	58915	22223737	377.217	208	384	75
CF_4	64106	24156957	376.828	213	387	91
CF_5	57606	21738059	377.358	266	384	77
CH_1	61281	23011840	375.513	333	388	57
CH_2	61967	23286897	375.795	233	385	52
CH_3	57970	21764941	375.452	361	384	57
CH_4	59167	22207759	375.34	352	384	55
CH_5	61293	23057502	376.185	333	387	63
Table S3B. The characteristics of ITS sequencing data
Sample\Info	Seq_num	Base_num	Mean_length	Min_length	Max_length	OTUs
CF_1	97375	21558193	221.394	117	454	51
CF_2	94436	21021574	222.601	142	441	73
CF_3	101027	22357500	221.302	142	331	53
CF_4	96378	22018531	228.46	142	441	59
CF_5	101564	22572232	222.246	142	337	71
CH_1	91753	20687380	225.468	172	333	55
CH_2	114235	24928783	218.224	125	304	56
CH_3	101359	22756356	224.512	174	284	57
CH_4	100998	22978037	227.51	141	395	46
CH_5	89686	20503146	228.61	164	477	45
